# Supplementary material for: Tetra-μ-acetato-κ8 O:O′-bis­{[N-(4-methyl­phen­yl)pyridin-2-amine-κN 1]copper(II)}(Cu—Cu)
Source: Acta Crystallogr Sect E Struct Rep Online. 2011 Oct 29;67(Pt 11):m1636. doi: 10.1107/S1600536811044333 (PMC3247553; doi:10.1107/S1600536811044333)
Supplement: Supplementary file 1 [file e-67-m1636-sup1.cif]

##############################################################################
#                                                                            #
# This CIF contains the data in a paper accepted for publication in          #
# Acta Crystallographica Section E. It conforms to the requirements of       #
# Notes for Authors for Acta Crystallographica Section E, and has been       #
# peer reviewed under the auspices of the IUCr Commission on Journals.       #
#                                                                            #
# Full details of the Crystallographic Information File format               #
# are given in the paper "The Crystallographic Information File (CIF):       #
# a New Standard Archive File for Crystallography" by S. R. Hall, F. H.      #
# Allen and I. D. Brown [Acta Cryst. (1991), A47, 655-685].                  #
#                                                                            #
# The current version of the core CIF dictionary is obtainable from          #
# ftp://ftp.iucr.org/pub/cif_core.dic.                                       #
#                                                                            #
# Software is freely available for graphical display of the structure(s)     #
# in this CIF. For information consult the CIF software page                 #
# http://www.iucr.org/resources/cif/software.                                #
#                                                                            #
# This file may be used for bona fide research purposes within the           #
# scientific community so long as proper attribution is given to the journal # 
# article from which it was obtained.                                        #
#                                                                            #
##############################################################################
data_global
_audit_creation_method     SHELXL-97
_journal_date_recd_electronic     2011-10-24
_journal_date_accepted     2011-10-25
_journal_name_full     'Acta Crystallographica, Section E'
_journal_year     2011
_journal_volume     67
_journal_issue     11
_journal_page_first     m1636
_journal_page_last     m1636
_journal_paper_category     QM
_journal_coeditor_code     HG5122
_publ_contact_author_name     ' Edward RT Tiekink '
_publ_contact_author_address
;
Department of Chemistry, University of Malaya,
50603 Kuala Lumpur, Malaysia
;
_publ_contact_author_email
;
edward.tiekink@gmail.com
;
_publ_contact_author_fax     ' +60 3 7967 4193 '
_publ_contact_author_phone     ' +60 3 7967 6775 '
_publ_section_title
;\
Tetra-\m-acetato-\k^8^<i>O</i>:<i>O</i>'-bis{[<i>N</i>-(4-methylphenyl)pyridin-\
2-amine-\k<i>N</i>^1^]copper(II)}(<i>Cu</i>---<i>Cu</i>)
;
loop_
    _publ_author_name
    _publ_author_footnote
    _publ_author_address
    'Fairuz, Zainal Abidin' .
;
Department of Chemistry
University of Malaya
50603 Kuala Lumpur
Malaysia
;
    'Aiyub, Zaharah' .
;
Department of Chemistry
University of Malaya
50603 Kuala Lumpur
Malaysia
;
    'Abdullah, Zanariah'
;
Additional correspondence author, e-mail: zana@um.edu.my.
;
;
Department of Chemistry
University of Malaya
50603 Kuala Lumpur
Malaysia
;
    'Ng, Seik Weng' .
;
Department of Chemistry, University of Malaya,
50603 Kuala Lumpur, Malaysia and Chemistry Department,
Faculty of Science, King Abdulaziz University, PO Box 80203 Jeddah, Saudi Arabia
;
    'Tiekink, Edward R. T.' .
;
Department of Chemistry, University of Malaya,
50603 Kuala Lumpur, Malaysia
;
data_I
_chemical_name_systematic
;
Tetra-\m-acetato-\k^8^<i>O</i>:<i>O</i>'-bis{[<i>N</i>-(4-
methylphenyl)pyridin-2-amine-\k<i>N</i>^1^]copper(II)}(<i>Cu</i>---<i>Cu</i>)
;
_chemical_name_common     ?
_chemical_formula_moiety     'C32 H36 Cu2 N4 O8'
_chemical_formula_sum     'C32 H36 Cu2 N4 O8'
_chemical_formula_iupac     '[Cu2 (C2 H3 O2)4 (C12 H12 N2)2]'
_chemical_formula_weight     731.75
_chemical_melting_point     ?
_symmetry_cell_setting     monoclinic
_symmetry_space_group_name_H-M     'P 21/c'
_symmetry_space_group_name_Hall     '-P 2ybc'
loop_
    _symmetry_equiv_pos_as_xyz
    'x, y, z'
    '-x, y+1/2, -z+1/2'
    '-x, -y, -z'
    'x, -y-1/2, z-1/2'
_cell_length_a     7.6285(9)
_cell_length_b     11.3242(13)
_cell_length_c     18.566(2)
_cell_angle_alpha     90.00
_cell_angle_beta     95.717(2)
_cell_angle_gamma     90.00
_cell_volume     1595.9(3)
_cell_formula_units_Z     2
_cell_measurement_reflns_used     2708
_cell_measurement_theta_min     2.683
_cell_measurement_theta_max     23.047
_cell_measurement_temperature     100(2)
_exptl_crystal_description     Prism
_exptl_crystal_colour     Green
_exptl_crystal_size_max     0.22
_exptl_crystal_size_mid     0.13
_exptl_crystal_size_min     0.05
_exptl_crystal_density_diffrn     1.523
_exptl_crystal_density_meas     ?
_exptl_crystal_density_method     'not measured'
_exptl_crystal_F_000     756
_exptl_absorpt_coefficient_mu     1.390
_exptl_absorpt_correction_type     multi-scan
_exptl_absorpt_process_details     '(SADABS; Sheldrick, 1996)'
_exptl_absorpt_correction_T_min     0.4953
_exptl_absorpt_correction_T_max     0.8621
_diffrn_ambient_temperature     100(2)
_diffrn_radiation_type     MoK\a
_diffrn_radiation_wavelength     0.71073
_diffrn_radiation_source     'fine-focus sealed tube'
_diffrn_radiation_monochromator     graphite
_diffrn_measurement_device_type     'Bruker SMART APEX'
_diffrn_measurement_method     '\w scans'
_diffrn_detector_area_resol_mean     ?
_diffrn_reflns_number     11607
_diffrn_reflns_av_R_equivalents     0.1033
_diffrn_reflns_av_sigmaI/netI     0.0826
_diffrn_reflns_theta_min     2.11
_diffrn_reflns_theta_max     24.99
_diffrn_reflns_theta_full     24.99
_diffrn_measured_fraction_theta_max     0.998
_diffrn_measured_fraction_theta_full     0.998
_diffrn_reflns_limit_h_min     -9
_diffrn_reflns_limit_h_max     9
_diffrn_reflns_limit_k_min     -13
_diffrn_reflns_limit_k_max     13
_diffrn_reflns_limit_l_min     -22
_diffrn_reflns_limit_l_max     22
_diffrn_standards_number     0
_diffrn_standards_interval_count     0
_diffrn_standards_interval_time     0
_diffrn_standards_decay_%     0
_reflns_number_total     2806
_reflns_number_gt     2203
_reflns_threshold_expression     I>2\s(I)
_refine_ls_structure_factor_coef     Fsqd
_refine_ls_matrix_type     full
_refine_ls_R_factor_all     0.0965
_refine_ls_R_factor_gt     0.0770
_refine_ls_wR_factor_gt     0.1983
_refine_ls_wR_factor_ref     0.2085
_refine_ls_goodness_of_fit_ref     1.076
_refine_ls_restrained_S_all     1.076
_refine_ls_number_reflns     2806
_refine_ls_number_parameters     211
_refine_ls_number_restraints     0
_refine_ls_hydrogen_treatment     constr
_refine_ls_weighting_scheme     calc
_refine_ls_weighting_details
        'calc w=1/[\s^2^(Fo^2^)+(0.0765P)^2^+11.5190P] where P=(Fo^2^+2Fc^2^)/3'
_atom_sites_solution_hydrogens     geom
_atom_sites_solution_primary     direct
_atom_sites_solution_secondary     difmap
_refine_ls_shift/su_max     0.004
_refine_ls_shift/su_mean     0.001
_refine_diff_density_max     1.311
_refine_diff_density_min     -1.289
_refine_ls_extinction_method     none
_refine_ls_extinction_coef     ?
loop_
    _atom_type_symbol
    _atom_type_description
    _atom_type_scat_dispersion_real
    _atom_type_scat_dispersion_imag
    _atom_type_scat_source
    'C' 'C' 0.0033 0.0016
                         'International Tables Vol C Tables 4.2.6.8 and 6.1.1.4'
    'H' 'H' 0.0000 0.0000
                         'International Tables Vol C Tables 4.2.6.8 and 6.1.1.4'
    'N' 'N' 0.0061 0.0033
                         'International Tables Vol C Tables 4.2.6.8 and 6.1.1.4'
    'O' 'O' 0.0106 0.0060
                         'International Tables Vol C Tables 4.2.6.8 and 6.1.1.4'
    'Cu' 'Cu' 0.3201 1.2651
                         'International Tables Vol C Tables 4.2.6.8 and 6.1.1.4'
_computing_data_collection     'APEX2 (Bruker, 2009)'
_computing_cell_refinement     'SAINT (Bruker, 2009)'
_computing_data_reduction     'SAINT (Bruker, 2009)'
_computing_structure_solution     'SHELXS97 (Sheldrick, 2008)'
_computing_structure_refinement     'SHELXL97 (Sheldrick, 2008)'
_computing_molecular_graphics
;
ORTEP-3 (Farrugia, 1997) and DIAMOND (Brandenburg, 2006)
;
_computing_publication_material     'publCIF (Westrip, 2010)'
loop_
    _atom_site_type_symbol
    _atom_site_label
    _atom_site_fract_x
    _atom_site_fract_y
    _atom_site_fract_z
    _atom_site_U_iso_or_equiv
    _atom_site_adp_type
    _atom_site_calc_flag
    _atom_site_refinement_flags
    _atom_site_occupancy
    _atom_site_symmetry_multiplicity
    _atom_site_disorder_assembly
    _atom_site_disorder_group
    Cu Cu 0.59639(11) 0.59398(7) 0.51769(5) 0.0291(3) Uani d . 1 1 . .
    O O1 0.7488(7) 0.4818(4) 0.5735(3) 0.0422(14) Uani d . 1 1 . .
    O O2 0.5861(7) 0.3220(5) 0.5427(3) 0.0424(14) Uani d . 1 1 . .
    O O3 0.4444(7) 0.6035(5) 0.5977(3) 0.0408(13) Uani d . 1 1 . .
    O O4 0.2853(7) 0.4450(5) 0.5692(3) 0.0426(14) Uani d . 1 1 . .
    N N1 0.7623(8) 0.7488(5) 0.5486(3) 0.0301(13) Uani d . 1 1 . .
    N N2 0.5402(8) 0.8521(6) 0.5941(4) 0.0422(17) Uani d . 1 1 . .
    H H2n 0.4726 0.7948 0.5785 0.051 Uiso calc R 1 1 . .
    C C1 0.7159(9) 0.3738(6) 0.5757(4) 0.0323(17) Uani d . 1 1 . .
    C C2 0.8381(13) 0.2988(8) 0.6240(5) 0.052(2) Uani d . 1 1 . .
    H H2A 0.8227 0.2158 0.6099 0.079 Uiso calc R 1 1 . .
    H H2B 0.8119 0.3085 0.6743 0.079 Uiso calc R 1 1 . .
    H H2C 0.9601 0.3227 0.6196 0.079 Uiso calc R 1 1 . .
    C C3 0.3262(10) 0.5337(6) 0.6077(4) 0.0330(17) Uani d . 1 1 . .
    C C4 0.2223(13) 0.5545(8) 0.6707(5) 0.052(2) Uani d . 1 1 . .
    H H4A 0.1985 0.6391 0.6750 0.078 Uiso calc R 1 1 . .
    H H4B 0.2897 0.5265 0.7151 0.078 Uiso calc R 1 1 . .
    H H4C 0.1105 0.5113 0.6633 0.078 Uiso calc R 1 1 . .
    C C5 0.9295(9) 0.7373(7) 0.5348(4) 0.0377(18) Uani d . 1 1 . .
    H H5 0.9643 0.6655 0.5139 0.045 Uiso calc R 1 1 . .
    C C6 1.0509(10) 0.8218(8) 0.5488(5) 0.047(2) Uani d . 1 1 . .
    H H6 1.1689 0.8111 0.5378 0.056 Uiso calc R 1 1 . .
    C C7 0.9980(11) 0.9249(7) 0.5798(5) 0.047(2) Uani d . 1 1 . .
    H H7 1.0804 0.9869 0.5903 0.057 Uiso calc R 1 1 . .
    C C8 0.8305(10) 0.9382(7) 0.5952(5) 0.0388(19) Uani d . 1 1 . .
    H H8 0.7948 1.0090 0.6170 0.047 Uiso calc R 1 1 . .
    C C9 0.7114(9) 0.8485(6) 0.5790(4) 0.0292(16) Uani d . 1 1 . .
    C C10 0.4654(10) 0.9431(7) 0.6335(4) 0.0345(17) Uani d . 1 1 . .
    C C11 0.4545(10) 1.0572(7) 0.6082(4) 0.0374(18) Uani d . 1 1 . .
    H H11 0.5019 1.0777 0.5644 0.045 Uiso calc R 1 1 . .
    C C12 0.3738(10) 1.1416(7) 0.6472(4) 0.0395(18) Uani d . 1 1 . .
    H H12 0.3673 1.2204 0.6296 0.047 Uiso calc R 1 1 . .
    C C13 0.3027(10) 1.1160(7) 0.7101(4) 0.0376(18) Uani d . 1 1 . .
    C C14 0.3148(11) 0.9995(8) 0.7341(4) 0.045(2) Uani d . 1 1 . .
    H H14 0.2649 0.9779 0.7771 0.054 Uiso calc R 1 1 . .
    C C15 0.3975(11) 0.9159(7) 0.6965(5) 0.044(2) Uani d . 1 1 . .
    H H15 0.4076 0.8375 0.7147 0.053 Uiso calc R 1 1 . .
    C C16 0.2120(13) 1.2061(9) 0.7533(5) 0.058(2) Uani d . 1 1 . .
    H H16A 0.2487 1.1952 0.8050 0.087 Uiso calc R 1 1 . .
    H H16B 0.0841 1.1961 0.7444 0.087 Uiso calc R 1 1 . .
    H H16C 0.2443 1.2857 0.7387 0.087 Uiso calc R 1 1 . .
loop_
    _atom_site_aniso_label
    _atom_site_aniso_U_11
    _atom_site_aniso_U_22
    _atom_site_aniso_U_33
    _atom_site_aniso_U_12
    _atom_site_aniso_U_13
    _atom_site_aniso_U_23
    Cu 0.0282(5) 0.0182(5) 0.0409(5) -0.0059(4) 0.0038(3) -0.0019(4)
    O1 0.034(3) 0.023(3) 0.068(4) 0.000(2) -0.007(3) 0.000(2)
    O2 0.042(3) 0.023(3) 0.060(4) -0.009(2) -0.004(3) 0.006(2)
    O3 0.044(3) 0.029(3) 0.052(3) -0.009(3) 0.017(3) -0.002(2)
    O4 0.039(3) 0.033(3) 0.058(4) -0.014(3) 0.016(3) -0.011(3)
    N1 0.028(3) 0.021(3) 0.041(3) -0.009(2) 0.002(3) 0.001(3)
    N2 0.028(3) 0.026(3) 0.073(5) -0.008(3) 0.007(3) -0.015(3)
    C1 0.027(4) 0.019(4) 0.052(5) -0.001(3) 0.013(3) -0.003(3)
    C2 0.057(6) 0.031(5) 0.067(6) 0.008(4) -0.005(5) 0.000(4)
    C3 0.035(4) 0.022(4) 0.043(4) 0.002(3) 0.007(3) 0.005(3)
    C4 0.058(6) 0.040(5) 0.062(6) -0.004(4) 0.023(5) -0.005(4)
    C5 0.020(4) 0.034(4) 0.060(5) 0.000(3) 0.008(3) -0.005(4)
    C6 0.020(4) 0.044(5) 0.076(6) -0.008(4) 0.004(4) -0.006(4)
    C7 0.033(4) 0.035(5) 0.073(6) -0.018(4) 0.004(4) -0.007(4)
    C8 0.033(4) 0.023(4) 0.060(5) -0.003(3) 0.000(4) -0.009(3)
    C9 0.034(4) 0.017(3) 0.036(4) -0.002(3) -0.002(3) -0.002(3)
    C10 0.031(4) 0.025(4) 0.047(5) -0.002(3) 0.001(3) -0.008(3)
    C11 0.036(4) 0.030(4) 0.046(5) -0.011(3) 0.008(3) 0.000(3)
    C12 0.040(4) 0.027(4) 0.052(5) -0.002(3) 0.003(4) 0.004(4)
    C13 0.038(4) 0.030(4) 0.044(4) 0.000(3) -0.006(3) -0.006(3)
    C14 0.054(5) 0.040(5) 0.044(5) 0.007(4) 0.016(4) 0.009(4)
    C15 0.053(5) 0.023(4) 0.058(5) 0.002(4) 0.007(4) 0.010(4)
    C16 0.060(6) 0.048(6) 0.067(6) 0.009(5) 0.005(5) -0.016(5)
loop_
    _geom_bond_atom_site_label_1
    _geom_bond_atom_site_label_2
    _geom_bond_site_symmetry_2
    _geom_bond_distance
    _geom_bond_publ_flag
    Cu O2 3_666 1.947(5) y
    Cu O1 . 1.950(5) y
    Cu O3 . 1.976(5) y
    Cu O4 3_666 1.976(5) y
    Cu N1 . 2.205(6) y
    Cu Cu 3_666 2.6329(16) ?
    O1 C1 . 1.249(9) ?
    O2 C1 . 1.257(9) ?
    O2 Cu 3_666 1.947(5) ?
    O3 C3 . 1.227(9) ?
    O4 C3 . 1.254(9) ?
    O4 Cu 3_666 1.976(5) ?
    N1 C5 . 1.332(9) ?
    N1 C9 . 1.337(9) ?
    N2 C9 . 1.363(10) ?
    N2 C10 . 1.417(10) ?
    N2 H2n . 0.8600 ?
    C1 C2 . 1.494(11) ?
    C2 H2A . 0.9800 ?
    C2 H2B . 0.9800 ?
    C2 H2C . 0.9800 ?
    C3 C4 . 1.496(11) ?
    C4 H4A . 0.9800 ?
    C4 H4B . 0.9800 ?
    C4 H4C . 0.9800 ?
    C5 C6 . 1.339(11) ?
    C5 H5 . 0.9500 ?
    C6 C7 . 1.380(12) ?
    C6 H6 . 0.9500 ?
    C7 C8 . 1.345(11) ?
    C7 H7 . 0.9500 ?
    C8 C9 . 1.376(10) ?
    C8 H8 . 0.9500 ?
    C10 C15 . 1.361(11) ?
    C10 C11 . 1.375(11) ?
    C11 C12 . 1.381(11) ?
    C11 H11 . 0.9500 ?
    C12 C13 . 1.368(11) ?
    C12 H12 . 0.9500 ?
    C13 C14 . 1.393(11) ?
    C13 C16 . 1.508(11) ?
    C14 C15 . 1.368(12) ?
    C14 H14 . 0.9500 ?
    C15 H15 . 0.9500 ?
    C16 H16A . 0.9800 ?
    C16 H16B . 0.9800 ?
    C16 H16C . 0.9800 ?
loop_
    _geom_angle_atom_site_label_1
    _geom_angle_atom_site_label_2
    _geom_angle_atom_site_label_3
    _geom_angle_site_symmetry_1
    _geom_angle_site_symmetry_3
    _geom_angle
    _geom_angle_publ_flag
    O2 Cu O1 3_666 . 168.3(2) ?
    O2 Cu O3 3_666 . 88.1(2) ?
    O1 Cu O3 . . 90.0(2) ?
    O2 Cu O4 3_666 3_666 89.8(3) ?
    O1 Cu O4 . 3_666 89.5(3) ?
    O3 Cu O4 . 3_666 167.4(2) ?
    O2 Cu N1 3_666 . 96.9(2) ?
    O1 Cu N1 . . 94.8(2) ?
    O3 Cu N1 . . 97.2(2) ?
    O4 Cu N1 3_666 . 95.3(2) ?
    O2 Cu Cu 3_666 3_666 84.36(16) ?
    O1 Cu Cu . 3_666 83.94(16) ?
    O3 Cu Cu . 3_666 82.90(16) ?
    O4 Cu Cu 3_666 3_666 84.55(16) ?
    N1 Cu Cu . 3_666 178.73(17) ?
    C1 O1 Cu . . 122.9(5) ?
    C1 O2 Cu . 3_666 122.4(5) ?
    C3 O3 Cu . . 125.0(5) ?
    C3 O4 Cu . 3_666 122.4(5) ?
    C5 N1 C9 . . 119.2(6) ?
    C5 N1 Cu . . 114.1(5) ?
    C9 N1 Cu . . 126.7(5) ?
    C9 N2 C10 . . 124.8(6) ?
    C9 N2 H2n . . 117.6 ?
    C10 N2 H2n . . 117.6 ?
    O1 C1 O2 . . 126.3(7) ?
    O1 C1 C2 . . 117.4(7) ?
    O2 C1 C2 . . 116.2(7) ?
    C1 C2 H2A . . 109.5 ?
    C1 C2 H2B . . 109.5 ?
    H2A C2 H2B . . 109.5 ?
    C1 C2 H2C . . 109.5 ?
    H2A C2 H2C . . 109.5 ?
    H2B C2 H2C . . 109.5 ?
    O3 C3 O4 . . 125.1(7) ?
    O3 C3 C4 . . 118.2(7) ?
    O4 C3 C4 . . 116.7(7) ?
    C3 C4 H4A . . 109.5 ?
    C3 C4 H4B . . 109.5 ?
    H4A C4 H4B . . 109.5 ?
    C3 C4 H4C . . 109.5 ?
    H4A C4 H4C . . 109.5 ?
    H4B C4 H4C . . 109.5 ?
    N1 C5 C6 . . 123.4(8) ?
    N1 C5 H5 . . 118.3 ?
    C6 C5 H5 . . 118.3 ?
    C5 C6 C7 . . 117.4(7) ?
    C5 C6 H6 . . 121.3 ?
    C7 C6 H6 . . 121.3 ?
    C8 C7 C6 . . 120.5(7) ?
    C8 C7 H7 . . 119.8 ?
    C6 C7 H7 . . 119.8 ?
    C7 C8 C9 . . 119.4(7) ?
    C7 C8 H8 . . 120.3 ?
    C9 C8 H8 . . 120.3 ?
    N1 C9 N2 . . 115.8(6) ?
    N1 C9 C8 . . 120.2(7) ?
    N2 C9 C8 . . 124.0(7) ?
    C15 C10 C11 . . 119.5(7) ?
    C15 C10 N2 . . 119.1(7) ?
    C11 C10 N2 . . 121.3(7) ?
    C10 C11 C12 . . 119.0(7) ?
    C10 C11 H11 . . 120.5 ?
    C12 C11 H11 . . 120.5 ?
    C13 C12 C11 . . 122.5(7) ?
    C13 C12 H12 . . 118.7 ?
    C11 C12 H12 . . 118.7 ?
    C12 C13 C14 . . 117.0(7) ?
    C12 C13 C16 . . 123.6(8) ?
    C14 C13 C16 . . 119.4(8) ?
    C15 C14 C13 . . 120.8(8) ?
    C15 C14 H14 . . 119.6 ?
    C13 C14 H14 . . 119.6 ?
    C10 C15 C14 . . 121.1(7) ?
    C10 C15 H15 . . 119.5 ?
    C14 C15 H15 . . 119.5 ?
    C13 C16 H16A . . 109.5 ?
    C13 C16 H16B . . 109.5 ?
    H16A C16 H16B . . 109.5 ?
    C13 C16 H16C . . 109.5 ?
    H16A C16 H16C . . 109.5 ?
    H16B C16 H16C . . 109.5 ?
loop_
    _geom_torsion_atom_site_label_1
    _geom_torsion_atom_site_label_2
    _geom_torsion_atom_site_label_3
    _geom_torsion_atom_site_label_4
    _geom_torsion_site_symmetry_1
    _geom_torsion_site_symmetry_2
    _geom_torsion_site_symmetry_3
    _geom_torsion_site_symmetry_4
    _geom_torsion
    _geom_torsion_publ_flag
    O2 Cu O1 C1 3_666 . . . 2.3(16) ?
    O3 Cu O1 C1 . . . . 82.8(6) ?
    O4 Cu O1 C1 3_666 . . . -84.7(6) ?
    N1 Cu O1 C1 . . . . -180.0(6) ?
    Cu Cu O1 C1 3_666 . . . -0.1(6) ?
    O2 Cu O3 C3 3_666 . . . 84.9(6) ?
    O1 Cu O3 C3 . . . . -83.6(6) ?
    O4 Cu O3 C3 3_666 . . . 4.2(15) ?
    N1 Cu O3 C3 . . . . -178.4(6) ?
    Cu Cu O3 C3 3_666 . . . 0.3(6) ?
    O2 Cu N1 C5 3_666 . . . -125.9(5) ?
    O1 Cu N1 C5 . . . . 54.6(6) ?
    O3 Cu N1 C5 . . . . 145.2(5) ?
    O4 Cu N1 C5 3_666 . . . -35.4(6) ?
    O2 Cu N1 C9 3_666 . . . 54.5(6) ?
    O1 Cu N1 C9 . . . . -125.0(6) ?
    O3 Cu N1 C9 . . . . -34.5(6) ?
    O4 Cu N1 C9 3_666 . . . 145.0(6) ?
    Cu O1 C1 O2 . . . . 1.2(11) ?
    Cu O1 C1 C2 . . . . -176.5(6) ?
    Cu O2 C1 O1 3_666 . . . -1.9(11) ?
    Cu O2 C1 C2 3_666 . . . 175.9(6) ?
    Cu O3 C3 O4 . . . . 1.0(12) ?
    Cu O3 C3 C4 . . . . -179.5(6) ?
    Cu O4 C3 O3 3_666 . . . -2.1(11) ?
    Cu O4 C3 C4 3_666 . . . 178.3(6) ?
    C9 N1 C5 C6 . . . . -1.1(12) ?
    Cu N1 C5 C6 . . . . 179.3(7) ?
    N1 C5 C6 C7 . . . . 0.7(14) ?
    C5 C6 C7 C8 . . . . 0.2(14) ?
    C6 C7 C8 C9 . . . . -0.7(14) ?
    C5 N1 C9 N2 . . . . -177.6(7) ?
    Cu N1 C9 N2 . . . . 2.1(9) ?
    C5 N1 C9 C8 . . . . 0.5(11) ?
    Cu N1 C9 C8 . . . . -179.8(5) ?
    C10 N2 C9 N1 . . . . 172.4(7) ?
    C10 N2 C9 C8 . . . . -5.6(13) ?
    C7 C8 C9 N1 . . . . 0.3(12) ?
    C7 C8 C9 N2 . . . . 178.3(8) ?
    C9 N2 C10 C15 . . . . -118.9(9) ?
    C9 N2 C10 C11 . . . . 63.5(11) ?
    C15 C10 C11 C12 . . . . -0.3(12) ?
    N2 C10 C11 C12 . . . . 177.3(7) ?
    C10 C11 C12 C13 . . . . -0.5(12) ?
    C11 C12 C13 C14 . . . . 0.0(12) ?
    C11 C12 C13 C16 . . . . -179.3(8) ?
    C12 C13 C14 C15 . . . . 1.2(12) ?
    C16 C13 C14 C15 . . . . -179.4(8) ?
    C11 C10 C15 C14 . . . . 1.6(13) ?
    N2 C10 C15 C14 . . . . -176.1(8) ?
    C13 C14 C15 C10 . . . . -2.0(14) ?
loop_
    _geom_hbond_atom_site_label_D
    _geom_hbond_atom_site_label_H
    _geom_hbond_atom_site_label_A
    _geom_hbond_site_symmetry_A
    _geom_hbond_distance_DH
    _geom_hbond_distance_HA
    _geom_hbond_distance_DA
    _geom_hbond_angle_DHA
    N2 H2n O3 . 0.86 2.21 2.911(8) 139
