# Supplementary material for: Tetra-μ-acetato-κ8 O:O′-bis­{[N-(4-methyl­phen­yl)pyridin-2-amine-κN 1]copper(II)}(Cu—Cu)
Source: Acta Crystallogr Sect E Struct Rep Online. 2011 Oct 29;67(Pt 11):m1636. doi: 10.1107/S1600536811044333 (PMC3247553; doi:10.1107/S1600536811044333)
Supplement: Supplementary file 2 [file e-67-m1636-Isup2.hkl]

# 
# h,k,l, Fc-squared, Fo-squared, sigma(Fo-squared) and status flag 
# 
data_I
_shelx_title '  P21/c' 
_shelx_refln_list_code          4 
_shelx_F_calc_maximum      197.04 
_exptl_crystal_F_000       756.00 
_reflns_d_resolution_high  0.8410 
 
loop_ 
 _symmetry_equiv_pos_as_xyz 
 'x, y, z' 
 '-x, y+1/2, -z+1/2' 
 '-x, -y, -z' 
 'x, -y-1/2, z-1/2' 
 
_cell_length_a     7.6285 
_cell_length_b    11.3242 
_cell_length_c    18.5659 
_cell_angle_alpha  90.000 
_cell_angle_beta   95.717 
_cell_angle_gamma  90.000 
 
_shelx_F_squared_multiplier     1.000 
 
loop_ 
 _refln_index_h 
 _refln_index_k 
 _refln_index_l 
 _refln_F_squared_calc 
 _refln_F_squared_meas 
 _refln_F_squared_sigma 
 _refln_observed_status 
   1   0   0    34334.23    27562.72   2367.03 o 
   2   0   0      723.03      617.59     63.56 o 
   3   0   0     1165.76     1068.75    104.44 o 
   4   0   0       12.93       17.36     17.43 o 
   5   0   0     3226.85     2614.67    179.88 o 
   6   0   0     3477.17     2809.15    265.87 o 
   7   0   0     1074.82      916.00     83.08 o 
   8   0   0      103.55       15.62     31.86 o 
   9   0   0      337.09      286.64     53.60 o 
   1   1   0     4969.29     4931.00    528.07 o 
   2   1   0     2174.73     1884.09    103.35 o 
   3   1   0       12.36        4.12      9.49 o 
   4   1   0       16.62       37.23     13.35 o 
   5   1   0      113.54      133.87     23.86 o 
   6   1   0      111.00      244.00     34.55 o 
   7   1   0      408.40      437.77     40.35 o 
   8   1   0       22.00       99.29     31.68 o 
   9   1   0       72.38      187.15     37.37 o 
   0   2   0     7726.74     8063.41    696.39 o 
   1   2   0     8623.24     7552.59    351.12 o 
   2   2   0      262.60      493.72     47.28 o 
   3   2   0      929.55      849.55     72.73 o 
   4   2   0        6.62        8.74     12.63 o 
   5   2   0       14.15       57.98     18.88 o 
   6   2   0        2.27       -2.62     25.26 o 
   7   2   0      398.82      560.43    110.42 o 
   8   2   0       25.94      302.70     58.21 o 
   1   3   0      566.16      523.25     35.85 o 
   2   3   0     6044.64     6030.82    288.36 o 
   3   3   0     6235.45     6306.44    362.81 o 
   4   3   0     1142.03     1681.50    105.31 o 
   5   3   0      577.09      718.84     42.63 o 
   6   3   0       93.20      139.18     25.06 o 
   7   3   0      374.72      360.63     38.61 o 
   8   3   0     1571.19     1248.64     76.93 o 
   0   4   0     4535.03     4712.84    595.49 o 
   1   4   0    12737.63    12092.03    660.55 o 
   2   4   0     6337.94     6491.23    363.33 o 
   3   4   0      486.90      688.04     45.41 o 
   4   4   0     2205.23     2742.96    121.88 o 
   5   4   0     1509.35     1605.78     76.20 o 
   6   4   0      407.64      498.04     41.69 o 
   7   4   0     1046.55     1276.13    154.15 o 
   8   4   0       13.92      103.05     48.30 o 
   1   5   0      219.23      391.89     21.38 o 
   2   5   0      266.67      526.93     48.00 o 
   3   5   0      248.37      420.76     25.89 o 
   4   5   0        5.03       31.48     17.25 o 
   6   5   0      161.32      955.51    112.38 o 
   7   5   0       87.99      121.45     29.06 o 
   8   5   0      232.71      192.11     35.94 o 
   0   6   0     5134.22     6191.44    434.89 o 
   1   6   0     2487.71     2791.30    163.42 o 
   2   6   0     1223.35     1468.81     95.94 o 
   3   6   0        2.01       22.16     11.69 o 
   4   6   0      932.10     1083.61     59.86 o 
   5   6   0     2449.37     2583.61    123.64 o 
   6   6   0      777.88      964.82     60.77 o 
   7   6   0      100.13      200.21     35.95 o 
   8   6   0       34.12       48.79     30.08 o 
   1   7   0     3424.46     3855.29    156.41 o 
   2   7   0     1773.97     2147.35    119.67 o 
   3   7   0     1895.45     2406.29    102.00 o 
   4   7   0      326.45     1702.20    111.38 o 
   5   7   0      125.33      475.65     55.81 o 
   6   7   0      589.43      779.18     68.59 o 
   7   7   0      596.89      774.82     75.81 o 
   0   8   0      169.63      174.88     79.25 o 
   1   8   0       21.77      212.58     73.84 o 
   2   8   0      477.78      840.19    120.48 o 
   3   8   0      240.42      392.51     55.52 o 
   4   8   0       74.75      675.06     87.28 o 
   5   8   0      329.06      343.36     43.91 o 
   6   8   0      145.67      402.14     75.34 o 
   7   8   0        1.75       97.00     59.45 o 
   1   9   0      270.97      378.60     41.93 o 
   2   9   0      972.25     1175.26     80.62 o 
   3   9   0      125.44      294.93    100.95 o 
   4   9   0      126.29      144.92     29.16 o 
   5   9   0       54.00       95.24     36.31 o 
   6   9   0       85.26       83.45     50.81 o 
   0  10   0      580.21      509.36     72.30 o 
   1  10   0      818.60      931.00    119.54 o 
   2  10   0      338.22      367.31     44.33 o 
   3  10   0       82.40       99.28     33.29 o 
   4  10   0     1378.81     1493.23    103.91 o 
   5  10   0     1282.76     1398.50    111.94 o 
   6  10   0      407.01      392.41    110.60 o 
   1  11   0      513.99     1022.09    167.81 o 
   2  11   0       30.09       61.21     50.44 o 
   3  11   0      197.24      102.83     36.66 o 
   4  11   0       76.97      170.23    109.63 o 
   5  11   0        9.94        0.15     41.72 o 
   0  12   0      678.57      599.10     89.31 o 
   1  12   0      292.52      331.81     49.19 o 
   2  12   0      338.99      355.65     58.60 o 
   3  12   0      131.96      243.15     91.59 o 
   4  12   0      279.24      227.67     51.51 o 
   1  13   0       42.10       -9.31     83.81 o 
   2  13   0      258.85      151.46     66.73 o 
  -9   1   1      157.27      181.82     48.76 o 
  -8   1   1        0.11       -7.44     25.77 o 
  -7   1   1      590.81      757.49     55.10 o 
  -6   1   1     3094.71     2686.82    131.34 o 
  -5   1   1     1210.90     1092.46     60.11 o 
  -4   1   1     1555.34     1489.97     76.19 o 
  -3   1   1      270.47      249.94     17.49 o 
  -2   1   1       50.02      119.31     12.41 o 
  -1   1   1    14120.24    14048.92    762.35 o 
   0   1   1    10846.88    11688.32    652.37 o 
   1   1   1     2946.24     4137.30    216.21 o 
   2   1   1     9741.77     9089.99    482.71 o 
   3   1   1     3553.56     3204.44    152.22 o 
   4   1   1     1059.90      916.83     68.84 o 
   5   1   1     1762.42     1510.38     78.79 o 
   6   1   1     2695.92     2282.44    115.47 o 
   7   1   1      123.17      167.69     43.83 o 
   8   1   1       70.73      186.55     43.53 o 
  -8   2   1      512.85      533.23     48.08 o 
  -7   2   1     1692.02     1513.76     83.79 o 
  -6   2   1     1143.97     1013.82     60.13 o 
  -5   2   1       36.50       59.59     25.40 o 
  -4   2   1      513.50      432.62     27.90 o 
  -3   2   1     4641.42     4941.29    209.75 o 
  -2   2   1     2472.67     2155.64    122.44 o 
  -1   2   1     1400.73     1208.84     70.52 o 
   0   2   1       19.82       22.15      6.78 o 
   1   2   1       11.87       24.30      8.87 o 
   2   2   1      318.27      317.00     21.07 o 
   3   2   1     3326.39     2779.92    159.97 o 
   4   2   1        5.17      166.75     38.22 o 
   5   2   1       57.86       75.75     17.59 o 
   6   2   1     1709.34     1495.59     80.66 o 
   7   2   1      628.13      588.50     48.10 o 
   8   2   1      625.32      687.70     55.64 o 
  -8   3   1       96.43     1008.78     95.73 o 
  -7   3   1      197.95      273.74     74.66 o 
  -6   3   1      548.92      684.59     61.32 o 
  -5   3   1     1734.00     1925.61     90.20 o 
  -4   3   1     1100.23     1367.36     98.22 o 
  -3   3   1      688.32      813.38     39.91 o 
  -2   3   1     1054.80     1006.64     69.16 o 
  -1   3   1     3100.75     2781.89    156.68 o 
   0   3   1       31.98       38.32     17.48 o 
   1   3   1      338.78      378.10     22.45 o 
   2   3   1     3379.78     3684.83    264.81 o 
   3   3   1      522.86      763.04     53.10 o 
   4   3   1      841.15     1185.26     78.97 o 
   5   3   1      228.59      305.86     49.50 o 
   6   3   1       74.66      107.04     23.88 o 
   7   3   1       65.94      339.09    207.45 o 
   8   3   1        3.58      192.35    126.29 o 
  -8   4   1      333.61      356.06     42.23 o 
  -7   4   1      816.35      931.77    167.15 o 
  -6   4   1        2.36      181.90     48.43 o 
  -4   4   1     1403.54     1813.90    100.37 o 
  -3   4   1     2263.48     2480.78    131.58 o 
  -2   4   1     7136.39     6812.25    319.64 o 
  -1   4   1      673.07      996.15     54.88 o 
   0   4   1       67.91       82.18     11.72 o 
   1   4   1     3563.85     3819.83    219.62 o 
   2   4   1    10460.31    10811.82    560.21 o 
   3   4   1     3271.36     3179.96    167.18 o 
   4   4   1      761.86     1067.36     52.64 o 
   5   4   1        1.46       33.04     24.63 o 
   6   4   1       44.60       79.02     33.30 o 
   7   4   1     1052.45     1124.70     87.49 o 
   8   4   1      878.29      739.12     59.27 o 
  -8   5   1       87.33      102.80     30.86 o 
  -7   5   1      431.27      497.17     55.36 o 
  -6   5   1     1275.50     1386.22     76.34 o 
  -5   5   1     1705.75     1942.59     90.40 o 
  -4   5   1     2410.10     2459.22    133.55 o 
  -3   5   1       20.97       20.23     11.31 o 
  -2   5   1     3817.23     3708.47    208.89 o 
  -1   5   1     2940.78     2688.98    140.07 o 
   0   5   1     2734.74     2737.21    149.15 o 
   1   5   1     7691.80     7260.14    302.23 o 
   2   5   1       89.87      147.40     18.05 o 
   3   5   1      678.57      717.73     36.78 o 
   4   5   1     1069.07     1262.90     66.46 o 
   5   5   1      939.39     1169.54     91.08 o 
   6   5   1     1258.31     1294.90    103.77 o 
   7   5   1       49.13       38.71     26.36 o 
   8   5   1        2.14       25.65     28.98 o 
  -8   6   1       90.43      144.72     41.73 o 
  -7   6   1        9.63       42.46     25.54 o 
  -6   6   1      274.19      746.07     91.87 o 
  -4   6   1     1425.89     1837.62     80.07 o 
  -3   6   1      563.39      612.47     34.04 o 
  -2   6   1       19.45       73.61     11.96 o 
  -1   6   1       11.48      139.92     17.95 o 
   0   6   1      237.53      343.32     26.89 o 
   1   6   1      273.80      373.78     27.32 o 
   2   6   1      253.90      306.65     27.37 o 
   3   6   1      351.29      462.52     28.61 o 
   4   6   1      485.57      601.72     35.70 o 
   5   6   1      134.90      211.14     34.22 o 
   6   6   1      265.19      353.69     39.78 o 
   7   6   1      316.34      287.32     37.68 o 
   8   6   1       65.09       83.59     32.56 o 
  -7   7   1        4.36      140.37     80.37 o 
  -6   7   1      244.03      506.96     78.72 o 
  -5   7   1       53.41       79.51     23.74 o 
  -4   7   1      101.83      180.20     43.10 o 
  -3   7   1       27.65       55.03     19.40 o 
  -2   7   1        9.49       89.17     16.42 o 
  -1   7   1      832.08     1040.42     56.36 o 
   0   7   1     1572.48     1533.04     88.79 o 
   1   7   1     1803.41     1950.24    149.48 o 
   2   7   1       13.32       50.19     15.87 o 
   3   7   1     1124.70     1279.02     83.34 o 
   4   7   1     2341.81     2553.18    108.15 o 
   5   7   1      478.67      542.69     40.49 o 
   6   7   1      277.88      460.54     68.66 o 
   7   7   1        0.16      118.42     40.50 o 
  -7   8   1      363.33      407.14     52.67 o 
  -6   8   1       20.34       56.04     40.96 o 
  -5   8   1       36.17      140.60     57.58 o 
  -4   8   1      200.97      312.08     27.24 o 
  -3   8   1     1693.40     1965.65     86.29 o 
  -2   8   1     4014.67     4883.50    196.04 o 
  -1   8   1     1890.47     1978.67    148.07 o 
   0   8   1      259.31      295.04     24.95 o 
   1   8   1     4007.09     4236.34    233.49 o 
   2   8   1     4112.30     4489.09    248.82 o 
   3   8   1     2867.59     3169.95    150.95 o 
   4   8   1     1229.56     1305.61     74.09 o 
   5   8   1      128.06      407.06     89.26 o 
   6   8   1      585.13      690.49     60.39 o 
   7   8   1      817.72      946.91     82.69 o 
  -6   9   1      259.35      302.83     42.41 o 
  -5   9   1      496.87      553.16     51.59 o 
  -4   9   1      314.10      443.41     49.12 o 
  -3   9   1      148.29      186.13     34.86 o 
  -2   9   1      580.33     1010.57    114.10 o 
  -1   9   1     2540.50     2378.74    181.09 o 
   0   9   1     2809.16     2243.90    167.53 o 
   1   9   1       12.40       91.95     33.11 o 
   2   9   1      554.10      725.96    159.85 o 
   3   9   1      697.63      804.45     54.46 o 
   4   9   1       29.41       47.89     34.83 o 
   5   9   1      193.18      359.38     75.30 o 
   6   9   1      207.94      273.25     58.35 o 
  -6  10   1        0.79       17.59     83.70 o 
  -5  10   1        3.19      696.13    100.94 o 
  -4  10   1      166.14     1021.37    120.18 o 
  -3  10   1       32.54        7.06     36.90 o 
  -2  10   1      734.43      775.36     64.50 o 
  -1  10   1      614.45      629.21     62.32 o 
   0  10   1      236.46      265.05     38.50 o 
   1  10   1      345.12      390.27     44.78 o 
   2  10   1      353.69      460.20     49.56 o 
   3  10   1       57.79       95.49     34.54 o 
   4  10   1        4.15      480.31     85.28 o 
   5  10   1        7.12       50.89     68.41 o 
  -5  11   1     1046.88     1070.33     96.02 o 
  -4  11   1      789.57      781.68     81.38 o 
  -3  11   1       18.78        6.79     32.99 o 
  -2  11   1      753.64      713.04     64.67 o 
  -1  11   1     3930.93     3144.38    180.67 o 
   0  11   1     1993.04     1548.29    133.54 o 
   1  11   1     1508.37     1506.25    110.82 o 
   2  11   1      292.52      319.68     45.35 o 
   3  11   1       11.42      -41.63     52.01 o 
   4  11   1      647.12      690.79     79.90 o 
   5  11   1      841.50      852.91     87.02 o 
  -4  12   1      172.63      209.15     51.46 o 
  -3  12   1      499.68      486.58     57.82 o 
  -2  12   1      211.94      290.70     53.36 o 
  -1  12   1        7.08       60.70     41.23 o 
   0  12   1       63.63      126.59     81.83 o 
   1  12   1      274.77      197.69     53.85 o 
   2  12   1      419.14      446.30     55.01 o 
   3  12   1      513.07      452.47     57.02 o 
   4  12   1      332.57      307.69     56.13 o 
  -2  13   1       93.93       81.62     60.19 o 
  -1  13   1       21.16       13.34     67.11 o 
   0  13   1      144.47       18.05     36.74 o 
   1  13   1       16.95       44.89     60.97 o 
   2  13   1        8.25       18.90     72.12 o 
  -9   0   2      283.26      349.22     80.48 o 
  -8   0   2      248.17      218.50     43.06 o 
  -7   0   2     1880.83     1712.40    161.83 o 
  -6   0   2     4692.26     4077.87    372.43 o 
  -5   0   2     2684.44     2469.92    169.38 o 
  -4   0   2       26.60       30.68     17.41 o 
  -3   0   2     3069.03     2793.07    199.26 o 
  -2   0   2      181.09      187.57     17.54 o 
  -1   0   2     7816.79     6776.64    429.73 o 
   0   0   2    38825.64    35135.75   2427.65 o 
   1   0   2     1928.02     1521.27    107.84 o 
   2   0   2    17604.58    14357.03   1238.26 o 
   3   0   2       59.28       59.60     39.24 o 
   4   0   2     1987.59     1749.97    123.60 o 
   5   0   2     2849.34     2611.02    180.31 o 
   6   0   2     2701.80     2460.60    239.88 o 
   7   0   2       30.44       -2.61     28.77 o 
   8   0   2      326.48      356.05     55.68 o 
  -9   1   2       16.17       81.86     41.04 o 
  -8   1   2       28.23       70.58     28.58 o 
  -7   1   2      612.25      735.02     62.39 o 
  -6   1   2        0.75      118.24     29.30 o 
  -5   1   2      194.77      227.59     26.70 o 
  -4   1   2        4.11       49.87     11.60 o 
  -3   1   2      608.45      512.94     29.38 o 
  -2   1   2       37.65      233.76     32.53 o 
  -1   1   2      197.73      224.41     13.99 o 
   0   1   2     2489.56     2585.07    148.28 o 
   1   1   2      949.05      858.69     50.01 o 
   2   1   2     5002.06     4394.95    241.45 o 
   3   1   2     1900.29     1556.04     78.10 o 
   4   1   2     1521.52     1404.05     71.77 o 
   5   1   2        8.35       33.78     34.75 o 
   6   1   2      337.00      345.28     34.42 o 
   7   1   2      329.04      395.52     39.12 o 
   8   1   2      163.76      230.13     44.56 o 
  -8   2   2        0.16      215.58     59.34 o 
  -7   2   2      583.10     1619.63    124.35 o 
  -6   2   2      534.55      515.13     55.39 o 
  -5   2   2     1351.87     1235.74     62.08 o 
  -4   2   2      154.98      159.51     14.88 o 
  -3   2   2        7.16        4.17      6.61 o 
  -2   2   2      867.33      880.32     57.22 o 
  -1   2   2     1041.45     1557.60     91.76 o 
   0   2   2        9.06       11.81      8.72 o 
   1   2   2     6911.51     9370.31    448.29 o 
   2   2   2      178.09      301.46     24.53 o 
   3   2   2      164.54      221.70     17.92 o 
   4   2   2       24.13       54.48     14.16 o 
   5   2   2      129.92      157.60     22.84 o 
   6   2   2      184.17      196.61     40.88 o 
   7   2   2        0.14        7.73     22.24 o 
   8   2   2      312.48      296.91     38.34 o 
  -8   3   2      843.82      773.75     67.57 o 
  -7   3   2      447.41      530.97     53.10 o 
  -6   3   2     1003.89     1176.36    111.51 o 
  -5   3   2     1042.46     2011.58    125.22 o 
  -4   3   2     6741.69     6812.53    270.90 o 
  -3   3   2     2966.54     3305.31    134.83 o 
  -2   3   2     1693.70     1365.69     69.27 o 
  -1   3   2     1278.47     1199.47     76.27 o 
   0   3   2     3993.87     5364.86    267.22 o 
   1   3   2     6959.06     7688.87    323.22 o 
   2   3   2    17071.21    15659.47    867.80 o 
   3   3   2     9791.21     9345.93    460.44 o 
   4   3   2     1360.85     1368.51     73.57 o 
   5   3   2     1117.76     1061.96     58.67 o 
   6   3   2      174.10      217.49     30.02 o 
   7   3   2     1214.87     1114.15     70.28 o 
   8   3   2      898.85      758.25     80.75 o 
  -8   4   2       67.20      162.88     76.19 o 
  -7   4   2      288.06      790.31     83.47 o 
  -6   4   2        7.13        3.41     17.99 o 
  -5   4   2     1470.61     1552.53     69.13 o 
  -4   4   2     1573.38     1974.29    106.92 o 
  -3   4   2       28.93       62.94     16.87 o 
  -2   4   2     3050.09     3115.47    178.00 o 
  -1   4   2     3487.27     3204.94    163.58 o 
   0   4   2     3537.66     4180.72    210.74 o 
   1   4   2     5715.06     6570.08    341.61 o 
   2   4   2      292.47      428.30     25.69 o 
   3   4   2      264.89      271.34     22.27 o 
   4   4   2      625.71      771.23     42.99 o 
   5   4   2      888.92     1068.22     92.17 o 
   6   4   2      882.24     1050.21     78.98 o 
   7   4   2      697.52      654.83     52.17 o 
   8   4   2        0.32      122.41     37.62 o 
  -8   5   2      182.96      151.66     39.00 o 
  -7   5   2      278.97      461.24     90.08 o 
  -6   5   2      303.37      406.27     39.57 o 
  -5   5   2      826.28     2032.17    126.81 o 
  -4   5   2      300.73      422.66     37.45 o 
  -3   5   2      596.12      758.47     38.24 o 
  -2   5   2      464.73      630.45     36.09 o 
  -1   5   2     3525.54     3866.77    222.23 o 
   0   5   2      818.52      934.79     76.15 o 
   1   5   2     1528.73     1855.13     95.96 o 
   2   5   2      135.37      250.34     17.62 o 
   3   5   2       82.99      142.36     15.50 o 
   4   5   2      257.25      258.22     28.49 o 
   5   5   2       50.05       14.99     35.27 o 
   6   5   2       27.36       71.65     32.50 o 
   7   5   2        0.63      -25.97     24.53 o 
   8   5   2       18.17      -15.80     28.93 o 
  -8   6   2        0.44       15.76     29.86 o 
  -7   6   2      232.07      291.20     35.97 o 
  -6   6   2     2109.50     2280.48    106.69 o 
  -5   6   2     2898.07     3284.21    171.45 o 
  -4   6   2     2004.46     2740.19    122.60 o 
  -3   6   2       96.95      124.87     20.00 o 
  -2   6   2       28.63       38.09     10.88 o 
  -1   6   2      711.35      772.95     65.39 o 
   0   6   2     4537.13     5228.32    336.33 o 
   1   6   2     2588.60     2275.67    139.38 o 
   2   6   2      862.87     1258.75     56.42 o 
   3   6   2      437.03      432.77     36.29 o 
   4   6   2      430.13      571.52     34.51 o 
   5   6   2      238.68      388.04     36.34 o 
   6   6   2        8.23       17.77     26.97 o 
   7   6   2        0.97        8.93     28.25 o 
  -7   7   2      420.35      518.97     46.60 o 
  -6   7   2       57.14      155.18     53.66 o 
  -5   7   2      970.17     1116.62     61.80 o 
  -4   7   2     1294.63     1300.62     72.74 o 
  -3   7   2     2473.44     2715.23    160.35 o 
  -2   7   2      902.68      940.75     46.56 o 
  -1   7   2      326.03      433.12     29.89 o 
   0   7   2      731.65      845.45     76.95 o 
   1   7   2     3165.92     3186.11    160.55 o 
   2   7   2     2797.41     3110.85    139.98 o 
   3   7   2     4601.74     5032.55    242.56 o 
   4   7   2      878.05     1121.14     56.60 o 
   5   7   2       13.86       94.29     37.09 o 
   6   7   2     2026.64     2082.42    169.69 o 
   7   7   2      965.23     1044.27    135.00 o 
  -7   8   2       28.85      144.83     39.64 o 
  -6   8   2        4.42       -5.26     56.31 o 
  -5   8   2      551.69      601.95     52.85 o 
  -4   8   2       19.89       68.27     27.71 o 
  -3   8   2        4.91       34.84     65.26 o 
  -2   8   2        0.68      103.82     37.31 o 
  -1   8   2       83.08      153.20     61.61 o 
   0   8   2        9.64       27.67     14.35 o 
   1   8   2      301.85      392.00     32.54 o 
   2   8   2      171.32      289.31     79.46 o 
   3   8   2     1024.55     1570.69    175.54 o 
   4   8   2      340.16      488.54     57.71 o 
   5   8   2      750.35      838.16     63.24 o 
   6   8   2      488.79      517.72    108.11 o 
   7   8   2       16.59       67.86     36.02 o 
  -6   9   2        9.71       47.97     56.94 o 
  -5   9   2       17.23      389.56     78.43 o 
  -4   9   2      390.98      631.89     77.46 o 
  -3   9   2     1697.15     1869.14    113.64 o 
  -2   9   2     1577.46     1779.46    109.80 o 
  -1   9   2      168.74      289.49     53.62 o 
   0   9   2      123.19      241.73     34.64 o 
   1   9   2      597.99      630.00     53.93 o 
   2   9   2     2626.89     2543.81    127.43 o 
   3   9   2      540.86      652.60     49.22 o 
   4   9   2      196.17      213.10     56.57 o 
   5   9   2      512.53      567.46     78.13 o 
   6   9   2      279.39      255.38     75.16 o 
  -6  10   2      638.03      680.53     93.10 o 
  -5  10   2     1593.92     1610.61    121.96 o 
  -4  10   2      625.25      722.08     64.96 o 
  -3  10   2        0.62      -12.21     28.05 o 
  -2  10   2     1335.04     1300.97     88.18 o 
  -1  10   2     1804.17     1820.40    136.41 o 
   0  10   2      430.52      426.98     47.08 o 
   1  10   2      675.09      720.32     61.65 o 
   2  10   2      318.27      356.22     45.42 o 
   3  10   2       47.39        2.04     37.83 o 
   4  10   2     1214.94     1235.33    103.15 o 
   5  10   2      766.59      831.70    104.69 o 
  -5  11   2       19.61      441.86     86.05 o 
  -4  11   2      455.10      681.35    140.89 o 
  -3  11   2      530.84      513.75     55.79 o 
  -2  11   2       67.18      288.78    103.53 o 
  -1  11   2      980.99     1111.43    119.49 o 
   0  11   2      370.32      402.05     88.40 o 
   1  11   2       96.26      138.35     35.09 o 
   2  11   2      248.59      208.64     41.12 o 
   3  11   2      131.81      105.56     58.50 o 
   4  11   2        7.59      100.59     96.36 o 
   5  11   2       12.31       36.46     97.56 o 
  -4  12   2       54.43       69.27     57.84 o 
  -3  12   2        3.51      128.35    113.80 o 
  -2  12   2      336.74      340.85     48.85 o 
  -1  12   2      518.06      439.17     54.31 o 
   0  12   2      971.23      833.84     73.46 o 
   1  12   2       11.46       40.47     65.58 o 
   2  12   2       21.31       87.81     59.95 o 
   3  12   2       47.80       41.34     45.79 o 
  -2  13   2      481.12      492.82     59.53 o 
  -1  13   2       38.10      -11.86     60.62 o 
   0  13   2      151.22      108.95     42.35 o 
   1  13   2      499.17      440.62     56.97 o 
   2  13   2      596.41      423.34     56.64 o 
  -9   1   3      368.83      368.58     58.22 o 
  -8   1   3        1.51       18.41     30.95 o 
  -7   1   3     1911.51     1818.39    110.26 o 
  -6   1   3     3085.64     2798.42    157.39 o 
  -5   1   3      654.09      623.52     33.64 o 
  -4   1   3      607.32      580.82     30.66 o 
  -3   1   3        8.26       -0.31      8.92 o 
  -2   1   3     1345.04     1215.91     56.56 o 
  -1   1   3     7911.32     7817.89    325.49 o 
   0   1   3    16528.74    14747.82    726.06 o 
   1   1   3    24677.25    30421.36   1996.36 o 
   2   1   3     2385.58     2027.80    114.50 o 
   3   1   3     2625.70     2400.59    118.10 o 
   4   1   3     4802.14     4350.02    202.47 o 
   5   1   3     3597.10     3310.65    157.51 o 
   6   1   3      259.10      262.15     31.22 o 
   7   1   3       33.52       63.48     25.40 o 
   8   1   3       63.59      104.25     33.13 o 
  -8   2   3      703.65      679.63     61.75 o 
  -7   2   3      922.82     1090.05     75.35 o 
  -6   2   3       13.21       38.74     14.25 o 
  -5   2   3     1344.12     1316.27     90.13 o 
  -4   2   3     6223.28     5579.53    240.94 o 
  -3   2   3     2667.37     2477.03    101.65 o 
  -2   2   3       90.14       52.10      8.48 o 
  -1   2   3     1050.28     1067.37     47.77 o 
   0   2   3     6345.62     6492.72    301.29 o 
   1   2   3    20047.48    22704.71   2376.29 o 
   2   2   3    11887.97    12349.51    617.45 o 
   3   2   3     4786.72     4406.23    253.55 o 
   4   2   3      309.29      761.47     81.27 o 
   5   2   3      639.05      586.49     37.89 o 
   6   2   3     1362.60     1146.08     67.81 o 
   7   2   3       93.00       90.92     27.65 o 
   8   2   3      303.62      310.76     40.22 o 
  -8   3   3      148.19      665.92    106.77 o 
  -7   3   3        2.52      103.34     54.94 o 
  -6   3   3      666.46     1071.57    132.00 o 
  -5   3   3     1518.09     1732.31     91.93 o 
  -4   3   3     2111.21     2121.86    107.27 o 
  -3   3   3        3.14       40.21     10.86 o 
  -2   3   3      177.84      474.26     44.47 o 
  -1   3   3     3553.03     4183.70    238.82 o 
   0   3   3      986.83     1112.53     84.43 o 
   1   3   3      789.18     1001.29     43.63 o 
   2   3   3       13.96       65.79      9.38 o 
   3   3   3     1546.52     1309.60     99.76 o 
   4   3   3        3.92        9.92     13.43 o 
   5   3   3       19.37       51.69     18.29 o 
   6   3   3        0.86        4.16     20.54 o 
   7   3   3       30.83       42.93     36.64 o 
   8   3   3      162.29      181.78     34.37 o 
  -8   4   3       68.94       90.42     31.85 o 
  -7   4   3      548.53      587.62     77.96 o 
  -6   4   3       49.20       49.70     19.51 o 
  -5   4   3      435.00      515.17     71.78 o 
  -4   4   3     3110.35     3581.97    159.80 o 
  -3   4   3      279.00      286.55     22.71 o 
  -2   4   3      800.78      654.43     65.22 o 
  -1   4   3      208.09      302.70     17.76 o 
   0   4   3     2936.50     3088.83    180.20 o 
   1   4   3    10151.79    10996.60    536.79 o 
   2   4   3     9755.11     9804.24    559.14 o 
   3   4   3     1523.06     1798.76     86.64 o 
   4   4   3       34.83      186.66     29.56 o 
   5   4   3      153.13      184.31     25.84 o 
   6   4   3      687.64      900.79     59.49 o 
   7   4   3      530.69      472.51     45.54 o 
   8   4   3      621.10      579.30     53.52 o 
  -8   5   3        5.02       46.13     29.58 o 
  -7   5   3      514.61      625.16     89.27 o 
  -6   5   3     1117.54     1175.16     78.81 o 
  -5   5   3     2927.63     3442.91    138.25 o 
  -4   5   3     2269.29     2727.06    112.48 o 
  -3   5   3      429.04      633.79     33.54 o 
  -2   5   3     1365.91     1258.04     78.03 o 
  -1   5   3     2878.08     2889.59    213.82 o 
   0   5   3     8262.03     7780.03    371.38 o 
   1   5   3     3335.11     3414.22    185.38 o 
   2   5   3       12.10       38.46     11.70 o 
   3   5   3      239.96      230.27     22.77 o 
   4   5   3     1718.16     1709.33     74.96 o 
   5   5   3      890.87     1099.80     92.80 o 
   6   5   3      353.50      341.51     37.25 o 
   7   5   3       54.22       46.26     28.10 o 
   8   5   3       22.56       24.51     31.27 o 
  -8   6   3      186.61      156.08     36.32 o 
  -7   6   3       76.95      133.83     74.02 o 
  -5   6   3      986.71     1134.72     77.09 o 
  -4   6   3      534.84     1807.74    114.61 o 
  -3   6   3      269.58      317.75     22.87 o 
  -2   6   3     2009.85     2131.45    164.77 o 
  -1   6   3      112.20      213.19     21.97 o 
   0   6   3     1107.78     1131.48    124.18 o 
   1   6   3        5.21       51.41     14.85 o 
   2   6   3     1785.91     2041.72    112.48 o 
   3   6   3     2211.27     2744.66    133.23 o 
   4   6   3      207.88      264.23     72.15 o 
   5   6   3      382.12      567.15     40.78 o 
   6   6   3      115.00      160.42     29.17 o 
   7   6   3      143.33      106.21     31.41 o 
  -7   7   3        0.78       47.34     49.32 o 
  -6   7   3      124.71      147.30     25.76 o 
  -5   7   3      266.61      960.15     77.63 o 
  -4   7   3      216.14     1074.45    106.01 o 
  -3   7   3      413.35      578.77     46.69 o 
  -2   7   3     1806.59     2093.88     88.23 o 
  -1   7   3      668.29      693.20     56.75 o 
   0   7   3      877.56      883.65     58.80 o 
   1   7   3     1190.87     1165.71    101.14 o 
   2   7   3       15.82      153.42     40.73 o 
   3   7   3     1074.51     1215.95     66.18 o 
   4   7   3      657.36      879.96     66.59 o 
   5   7   3      432.63      488.78     39.20 o 
   6   7   3      510.26      687.44     64.07 o 
   7   7   3       95.94      103.43     38.74 o 
  -7   8   3      111.10       77.87     40.82 o 
  -6   8   3      267.29      221.87     30.28 o 
  -5   8   3      268.45      483.90     80.00 o 
  -4   8   3      962.55     1168.94     73.67 o 
  -3   8   3     1804.96     2021.25    130.09 o 
  -2   8   3      787.92      909.59     52.83 o 
  -1   8   3       39.92       76.97     24.18 o 
   0   8   3     2043.34     1782.29     96.39 o 
   1   8   3     3786.60     3273.28    165.83 o 
   2   8   3     2578.62     2770.63    136.51 o 
   3   8   3     2200.11     2518.11    124.40 o 
   4   8   3      835.26     1090.99     72.38 o 
   5   8   3        1.52      -11.00     26.05 o 
   6   8   3     1119.38     1111.13     86.61 o 
   7   8   3      737.61      700.30     78.65 o 
  -6   9   3      287.59      350.26     62.46 o 
  -5   9   3      341.20      415.78     56.15 o 
  -4   9   3      341.53      564.96     82.57 o 
  -3   9   3      656.36      774.83     86.06 o 
  -2   9   3       49.87      187.54     95.42 o 
  -1   9   3      521.58      582.61     63.75 o 
   0   9   3      680.87      778.24     62.50 o 
   1   9   3       66.24       62.56     21.82 o 
   2   9   3        4.24       29.50     46.96 o 
   3   9   3        7.25       50.51     38.78 o 
   4   9   3       37.67      102.73     48.95 o 
   5   9   3      138.93      114.16     33.83 o 
   6   9   3      164.02      176.14     66.31 o 
  -6  10   3        7.49       68.40     39.18 o 
  -5  10   3       16.68     1148.02    223.98 o 
  -4  10   3        0.93      393.22    155.63 o 
  -3  10   3        4.75       27.56     29.37 o 
  -2  10   3      285.17      622.13     78.32 o 
  -1  10   3       79.42      262.30     76.80 o 
   0  10   3        0.54       23.81     57.04 o 
   1  10   3      190.38      177.38     60.40 o 
   2  10   3      134.77      103.47     32.97 o 
   3  10   3       29.45       29.06     51.97 o 
   4  10   3       62.61       62.20     38.10 o 
   5  10   3        4.45      -16.36     59.91 o 
  -5  11   3      847.11      892.29     95.71 o 
  -4  11   3      469.39      589.86     64.78 o 
  -3  11   3       13.05      163.44     92.66 o 
  -2  11   3      213.06      226.93     40.54 o 
  -1  11   3     2050.95     1689.23    107.18 o 
   0  11   3     1148.59      993.24     78.12 o 
   1  11   3      413.45      510.88     54.28 o 
   2  11   3        5.90       39.13     40.35 o 
   3  11   3      309.14      301.80     48.43 o 
   4  11   3      728.06      692.69     75.57 o 
  -4  12   3      109.56      127.24     41.21 o 
  -3  12   3      354.20      350.91     50.27 o 
  -2  12   3      198.76      267.68     54.65 o 
  -1  12   3       38.65      188.42     85.66 o 
   0  12   3      225.47      380.80     49.56 o 
   1  12   3      391.29      326.66     48.81 o 
   2  12   3      481.69      459.12     55.85 o 
   3  12   3      344.71      259.37     48.34 o 
  -2  13   3        3.15      136.10     82.28 o 
  -1  13   3        0.41      -19.07     47.99 o 
   0  13   3      163.51      101.14     51.99 o 
   1  13   3       40.16       28.49     83.02 o 
  -9   0   4      101.30      171.47     62.64 o 
  -8   0   4      122.51       93.31     48.93 o 
  -7   0   4     1032.74      944.38     80.15 o 
  -6   0   4     4348.05     3704.07    339.20 o 
  -5   0   4     1359.34     1201.74     90.83 o 
  -4   0   4      491.37      543.56     42.14 o 
  -3   0   4     1882.78     2033.89    119.87 o 
  -2   0   4     4106.33     3427.16    218.57 o 
  -1   0   4    25224.98    22242.56   2739.76 o 
   0   0   4       24.23        3.72     36.83 o 
   1   0   4    15440.45    14152.91    808.95 o 
   2   0   4     4175.59     3873.84    272.09 o 
   3   0   4     4162.07     3325.06    225.36 o 
   4   0   4     6827.21     6429.91    418.11 o 
   5   0   4     4515.45     4176.92    279.60 o 
   6   0   4     1618.86     1503.11    161.79 o 
   7   0   4      535.75      393.64     58.73 o 
   8   0   4      269.05      306.78     53.91 o 
  -9   1   4      191.38      296.45     52.50 o 
  -8   1   4       42.42       50.96     32.81 o 
  -7   1   4      364.78     1336.39    149.99 o 
  -6   1   4       11.23       72.92     25.90 o 
  -5   1   4      263.08      306.66     38.36 o 
  -4   1   4      386.57      282.32     20.79 o 
  -3   1   4      658.66      608.58     29.45 o 
  -2   1   4      536.20      571.80     26.63 o 
  -1   1   4     6584.75     6580.88    295.48 o 
   0   1   4     6053.92     5559.85    268.17 o 
   1   1   4     2118.94     2039.40    121.24 o 
   2   1   4      423.37      508.47     34.88 o 
   3   1   4       77.25       69.29     13.67 o 
   4   1   4      662.42      678.58     41.79 o 
   5   1   4       13.03       51.76     21.07 o 
   6   1   4      301.46      298.04     33.19 o 
   7   1   4       79.14      136.38     29.21 o 
   8   1   4      157.15      103.61     35.47 o 
  -8   2   4        0.27      107.89     47.34 o 
  -7   2   4      223.08      232.61     40.19 o 
  -6   2   4      339.09      423.37     31.59 o 
  -5   2   4      476.53      492.00     37.67 o 
  -4   2   4      566.25      579.91     52.10 o 
  -3   2   4      535.88      577.97     29.78 o 
  -2   2   4       90.15      323.91     19.91 o 
  -1   2   4      906.73      881.39     46.55 o 
   0   2   4     1531.16     1566.19     78.25 o 
   1   2   4      397.55      466.92     27.91 o 
   2   2   4       81.02      248.84     22.82 o 
   3   2   4      428.95      352.24     25.71 o 
   4   2   4     2159.59     2033.54     93.98 o 
   5   2   4       67.95       55.99     17.69 o 
   6   2   4       60.67       71.76     23.36 o 
   7   2   4       38.18       52.56     25.82 o 
   8   2   4      136.97      142.02     32.80 o 
  -8   3   4      468.55      421.80     74.29 o 
  -7   3   4       89.33       58.20     24.60 o 
  -6   3   4      261.07      667.26     70.65 o 
  -5   3   4     1627.53     1469.93     95.29 o 
  -4   3   4     4978.32     4601.09    186.31 o 
  -3   3   4     5970.15     6221.15    249.38 o 
  -2   3   4     2328.10     1975.81     80.92 o 
  -1   3   4       10.66       13.75      7.58 o 
   0   3   4        7.38       23.09      7.52 o 
   1   3   4     3175.66     2913.39    157.23 o 
   2   3   4    22317.66    20951.57   1165.99 o 
   3   3   4     3090.73     3012.21    121.98 o 
   4   3   4       36.09      146.43     21.98 o 
   5   3   4      413.12      351.81     30.15 o 
   6   3   4        7.43        4.69     21.07 o 
   7   3   4     1407.72     1268.00     77.24 o 
   8   3   4      407.62      416.76     57.35 o 
  -8   4   4      177.35      184.43     48.62 o 
  -7   4   4      212.54      299.62     96.26 o 
  -6   4   4       66.38       85.99     21.42 o 
  -5   4   4     2111.05     2028.86     95.95 o 
  -4   4   4      874.08     1212.41     58.87 o 
  -3   4   4      392.75      405.17     24.07 o 
  -2   4   4     4737.53     4852.54    271.83 o 
  -1   4   4     2176.46     2660.79    122.43 o 
   0   4   4      399.67      450.90     29.08 o 
   1   4   4      152.15      192.54     14.74 o 
   2   4   4     1882.14     2318.02    119.98 o 
   3   4   4     1235.42     1338.63     67.96 o 
   4   4   4     1282.72      601.83     83.52 o 
   5   4   4      357.26      417.60     34.10 o 
   6   4   4      691.38      725.93     98.19 o 
   7   4   4      110.19       96.85     29.63 o 
   8   4   4      234.27      195.62     37.32 o 
  -8   5   4        5.84       -5.55     27.33 o 
  -7   5   4       82.60      176.35     83.93 o 
  -6   5   4       85.37      702.32    134.91 o 
  -5   5   4      585.98      840.60     97.69 o 
  -4   5   4      363.19      363.41     34.97 o 
  -3   5   4      238.82      239.95     19.17 o 
  -2   5   4      182.41      272.06     19.08 o 
  -1   5   4     2835.74     3506.51    214.17 o 
   0   5   4      353.59      477.20     31.88 o 
   1   5   4       56.69       95.28     16.23 o 
   2   5   4     1414.98     1360.19     60.82 o 
   3   5   4      399.45      466.08     28.10 o 
   4   5   4      152.30      240.17     29.72 o 
   5   5   4       90.07       97.83     25.14 o 
   6   5   4       63.04       93.51     25.66 o 
   7   5   4        3.35       -7.09     26.03 o 
   8   5   4       48.32       50.01     32.25 o 
  -8   6   4        2.90       52.62     30.09 o 
  -7   6   4      235.21      326.12     40.68 o 
  -6   6   4     3535.69     3341.40    166.14 o 
  -5   6   4     1203.75     1714.84     87.82 o 
  -4   6   4      769.09     1034.58     51.31 o 
  -3   6   4       34.90       39.99     13.30 o 
  -2   6   4        8.19       86.89     18.56 o 
  -1   6   4     2248.50     2178.65    153.63 o 
   0   6   4     2358.53     2085.69    194.30 o 
   1   6   4      835.95      772.44     50.26 o 
   2   6   4       81.05      136.79     14.46 o 
   3   6   4     1613.53     2048.74     99.47 o 
   4   6   4     1714.42     1897.22    112.12 o 
   5   6   4      729.18      757.17     48.09 o 
   6   6   4       36.08       59.83     25.92 o 
   7   6   4       37.39       31.01     28.66 o 
  -7   7   4      116.83      124.62     30.28 o 
  -6   7   4      383.25      390.01     53.98 o 
  -5   7   4     1504.95     1446.74     67.93 o 
  -4   7   4      728.70      973.73     49.70 o 
  -3   7   4     2523.61     3018.21    140.22 o 
  -2   7   4     2921.82     3306.99    136.47 o 
  -1   7   4        2.15       16.26     13.45 o 
   0   7   4     3503.88     3370.75    171.52 o 
   1   7   4     4197.60     3786.77    199.40 o 
   2   7   4     1942.81     2072.59    104.31 o 
   3   7   4     2610.56     3038.09    145.32 o 
   4   7   4      863.11      939.07     58.23 o 
   5   7   4        5.57        4.17     26.12 o 
   6   7   4      954.67      880.72     83.31 o 
   7   7   4      512.86      558.47     62.78 o 
  -7   8   4       11.14       63.34     28.17 o 
  -6   8   4      311.58      369.21     36.72 o 
  -5   8   4      536.59      591.44     42.44 o 
  -4   8   4      312.59      367.14     54.93 o 
  -3   8   4      185.59      224.22     79.31 o 
  -2   8   4        0.51       94.47     40.25 o 
  -1   8   4      514.73      539.59     60.19 o 
   0   8   4      286.06      347.90     30.40 o 
   1   8   4      835.25      840.32     53.78 o 
   2   8   4        5.40       66.34     21.64 o 
   3   8   4      950.68     1005.73     61.57 o 
   4   8   4      934.66      988.40     68.87 o 
   5   8   4       61.72       33.97     40.23 o 
   6   8   4       10.00       73.95     41.56 o 
  -6   9   4       27.57       50.07     44.92 o 
  -5   9   4       95.27      406.73     73.87 o 
  -4   9   4      802.90     1077.29     78.51 o 
  -3   9   4     1372.85     1652.83    102.55 o 
  -2   9   4      714.86      857.35     82.62 o 
  -1   9   4      474.55      479.97     44.15 o 
   0   9   4       28.60       26.05     17.06 o 
   1   9   4      261.46      277.05     35.37 o 
   2   9   4     1203.72     1301.27     75.05 o 
   3   9   4      879.39      972.69     61.80 o 
   4   9   4      688.24      823.78     62.94 o 
   5   9   4      122.62      139.48     39.82 o 
   6   9   4      197.15      246.24     53.16 o 
  -5  10   4      793.44      897.25     85.67 o 
  -4  10   4      288.76      277.35     41.71 o 
  -3  10   4        3.07       -5.80     28.32 o 
  -2  10   4     1051.86      956.14     77.87 o 
  -1  10   4     2334.49     1969.74    122.43 o 
   0  10   4     3156.80     2959.93    268.53 o 
   1  10   4     1845.10     1743.56    110.52 o 
   2  10   4      135.90       91.93     31.64 o 
   3  10   4      460.98      434.78     49.99 o 
   4  10   4      378.82      387.46     57.19 o 
   5  10   4      176.79      228.96     87.85 o 
  -5  11   4       11.12      237.18     70.12 o 
  -4  11   4      531.01      593.59     85.00 o 
  -3  11   4       47.74       25.13     31.43 o 
  -2  11   4        0.60       42.68     31.09 o 
  -1  11   4       40.95      172.83     70.99 o 
   0  11   4       52.63       48.75     31.86 o 
   1  11   4     1237.51      994.86     77.46 o 
   2  11   4      493.06      483.11     54.56 o 
   3  11   4       83.89       59.18     84.62 o 
   4  11   4        1.43       20.33     43.42 o 
  -3  12   4       11.81      130.65     86.85 o 
  -2  12   4      390.09      400.32     50.86 o 
  -1  12   4     1186.74      996.26     81.63 o 
   0  12   4     1108.59      934.74     78.94 o 
   1  12   4       65.98       29.62     43.78 o 
   2  12   4      102.04       73.30     36.39 o 
   3  12   4      321.31      230.53     69.39 o 
  -1  13   4      121.72       29.94     50.62 o 
   0  13   4      217.10      159.09     42.00 o 
   1  13   4      570.22      375.09     53.17 o 
  -8   1   5       46.66       64.87     32.63 o 
  -7   1   5      572.45      504.94     55.75 o 
  -6   1   5     1518.69     1445.81     70.61 o 
  -5   1   5     2300.77     2078.25     95.25 o 
  -4   1   5      268.52      362.00     24.26 o 
  -3   1   5     2071.91     2111.11     97.26 o 
  -2   1   5     8388.65     8085.40    353.80 o 
  -1   1   5     6339.87     5698.67    209.58 o 
   0   1   5     3034.26     2636.04    131.91 o 
   1   1   5      787.18      951.26     47.65 o 
   2   1   5     1562.95     1619.32     72.89 o 
   3   1   5      119.73      156.54     16.27 o 
   4   1   5     1435.46     1182.04     59.05 o 
   5   1   5     3371.17     3023.40    145.76 o 
   6   1   5        1.87       -3.96     20.13 o 
   7   1   5      102.65      115.22     28.51 o 
   8   1   5      236.17      255.81     43.85 o 
  -8   2   5      545.83      476.10     57.95 o 
  -7   2   5      260.19      257.19     39.86 o 
  -6   2   5       53.26       96.62     27.41 o 
  -5   2   5     1926.24     1595.75     96.32 o 
  -4   2   5     8214.89     7836.57    311.40 o 
  -3   2   5     4503.08     4226.28    170.63 o 
  -2   2   5     3519.45     3489.26    150.52 o 
  -1   2   5     3268.41     3540.31    177.53 o 
   0   2   5      618.27      660.32     41.15 o 
   1   2   5     9703.75     9001.00    431.26 o 
   2   2   5    11092.71     9055.64    429.56 o 
   3   2   5    10649.76     9884.23    417.86 o 
   4   2   5      809.34      892.94     67.83 o 
   5   2   5       22.67       11.60     17.88 o 
   6   2   5      228.95      253.28     31.78 o 
   7   2   5      259.94      239.26     35.58 o 
   8   2   5      389.91      398.25     46.19 o 
  -8   3   5       67.03      105.55     35.22 o 
  -7   3   5        0.51       17.06     22.35 o 
  -6   3   5      181.35      219.32     42.35 o 
  -5   3   5      341.06      394.88     31.61 o 
  -4   3   5      147.75      180.81     23.28 o 
  -3   3   5      163.90      140.80     20.38 o 
  -2   3   5       56.75      509.59     28.60 o 
  -1   3   5      543.65      563.31     28.86 o 
   0   3   5      992.24      989.12     51.30 o 
   1   3   5     1361.73     1193.27     55.56 o 
   2   3   5       94.37      107.39     15.69 o 
   3   3   5     2371.59     2595.56    108.93 o 
   4   3   5       75.01      129.59     18.78 o 
   5   3   5      282.82      248.52     26.79 o 
   6   3   5       57.90       62.23     23.52 o 
   7   3   5       26.59       56.25     26.87 o 
   8   3   5       46.21       30.37     30.77 o 
  -8   4   5      207.84      190.92     45.47 o 
  -7   4   5      149.10      189.34     31.39 o 
  -6   4   5        2.59       13.72     17.14 o 
  -5   4   5      267.89      309.94     33.01 o 
  -4   4   5     5226.72     4853.60    196.90 o 
  -3   4   5     5297.82     5150.49    233.26 o 
  -2   4   5       14.45       57.39     11.03 o 
  -1   4   5     1301.18     1455.27     76.85 o 
   0   4   5      478.70      396.56     22.59 o 
   1   4   5     7320.71     6572.47    336.84 o 
   2   4   5    10693.22    11707.59    874.15 o 
   3   4   5     2016.17     2025.14    103.41 o 
   4   4   5       13.21       28.57     19.40 o 
   5   4   5      384.11      343.46     31.63 o 
   6   4   5     1120.66      970.07     63.17 o 
   7   4   5      368.86      416.23     43.40 o 
   8   4   5      222.83      231.64     51.29 o 
  -8   5   5       58.98       37.31     34.70 o 
  -7   5   5      533.52      505.39     48.28 o 
  -6   5   5      376.00      422.45     39.03 o 
  -5   5   5     2549.55     2633.29    120.07 o 
  -4   5   5      148.19      189.84     20.98 o 
  -3   5   5      105.18      147.89     15.73 o 
  -2   5   5     1196.36     1122.07     53.60 o 
  -1   5   5      330.85      249.46     17.72 o 
   0   5   5     2543.35     2556.78    120.68 o 
   1   5   5      833.42      956.52     53.02 o 
   2   5   5      123.56      130.45     14.43 o 
   3   5   5      814.96      909.82     45.06 o 
   4   5   5     2003.46     1895.30    105.88 o 
   5   5   5      837.31      952.39     73.42 o 
   6   5   5      221.38      237.70     37.01 o 
   7   5   5        9.18        5.30     26.94 o 
  -8   6   5       74.32       97.70     38.99 o 
  -7   6   5       22.57       81.91     44.46 o 
  -5   6   5      784.23     1024.50    118.18 o 
  -4   6   5      397.03      559.52     68.83 o 
  -3   6   5     1214.06     1489.49     69.59 o 
  -2   6   5     1264.75     1413.77     96.33 o 
  -1   6   5        8.97       12.01      8.59 o 
   0   6   5      239.72      208.36     26.51 o 
   1   6   5      279.17      231.74     23.81 o 
   2   6   5      888.65      962.60     70.33 o 
   3   6   5      137.23      180.04     23.46 o 
   4   6   5      312.28      331.10     29.83 o 
   5   6   5       89.15      162.34     30.82 o 
   6   6   5       80.59      150.92     30.19 o 
   7   6   5      362.49      334.02     44.03 o 
  -7   7   5      308.74      330.94     41.12 o 
  -6   7   5      932.83     1056.60     68.67 o 
  -5   7   5      664.96      658.99     48.42 o 
  -4   7   5        5.95       10.27     21.40 o 
  -3   7   5      161.13      142.60     25.01 o 
  -2   7   5      196.21      269.30     28.81 o 
  -1   7   5      189.50      266.06     38.50 o 
   0   7   5     1404.29     1226.77    150.11 o 
   1   7   5       58.95      100.35     20.70 o 
   2   7   5       76.47       88.10     20.31 o 
   3   7   5      911.93      908.65     55.87 o 
   4   7   5      385.43      355.04     39.68 o 
   5   7   5      268.53      238.01     43.30 o 
   6   7   5       99.50       98.70     35.71 o 
   7   7   5       67.10       83.63     39.08 o 
  -7   8   5      414.29      445.23     71.03 o 
  -6   8   5        9.53       43.77     30.94 o 
  -5   8   5      540.48      740.02     72.86 o 
  -4   8   5     2513.01     2792.65    128.75 o 
  -3   8   5     3585.21     4059.71    218.65 o 
  -2   8   5     1699.06     1643.63     84.07 o 
  -1   8   5       83.90      149.02     21.77 o 
   0   8   5     4327.30     4058.97    207.97 o 
   1   8   5     2068.34     1900.57    110.14 o 
   2   8   5      965.82      978.06     59.73 o 
   3   8   5     1748.68     1821.45     96.24 o 
   4   8   5      508.95      489.53     46.75 o 
   5   8   5      286.88      246.55     40.17 o 
   6   8   5     1387.95     1220.28    103.58 o 
  -6   9   5       33.29       -4.94     67.72 o 
  -5   9   5       60.24      101.12     37.68 o 
  -4   9   5      554.93      671.49    142.78 o 
  -3   9   5      151.68      112.36     26.64 o 
  -2   9   5      562.12      702.33     95.01 o 
  -1   9   5      756.82      691.02     48.71 o 
   0   9   5      120.13      104.12     22.05 o 
   1   9   5      314.79      281.64     32.06 o 
   2   9   5       41.34       86.77     24.37 o 
   3   9   5      123.92      137.63     27.95 o 
   4   9   5      318.42      276.06     39.72 o 
   5   9   5      449.03      380.68     47.01 o 
   6   9   5      422.68      378.28     52.05 o 
  -5  10   5       46.33      357.82     72.78 o 
  -4  10   5      224.00      286.79     48.22 o 
  -3  10   5      338.91      239.22     39.40 o 
  -2  10   5      283.48      451.37    106.92 o 
  -1  10   5      117.55      123.87     48.97 o 
   0  10   5       11.38       37.54     31.22 o 
   1  10   5      267.06      258.33     51.05 o 
   2  10   5        1.48       -3.00     28.02 o 
   3  10   5      241.68      198.90     39.65 o 
   4  10   5       64.53       48.70     49.34 o 
   5  10   5       26.10       -1.42     33.06 o 
  -4  11   5       88.21      139.78     41.92 o 
  -3  11   5       23.37       31.51     32.26 o 
  -2  11   5      931.33      810.85     69.52 o 
  -1  11   5     1264.73     1072.87     81.46 o 
   0  11   5      343.79      246.81     42.28 o 
   1  11   5       19.65      -12.48     30.40 o 
   2  11   5      695.38      586.19     60.45 o 
   3  11   5     1583.89     1368.56     97.59 o 
   4  11   5      826.76      750.07     79.81 o 
  -3  12   5      365.25      347.02     50.23 o 
  -2  12   5      470.01      484.91     65.93 o 
  -1  12   5        0.14       46.93     44.51 o 
   0  12   5      185.69      208.44     47.09 o 
   1  12   5      482.29      428.40     54.07 o 
   2  12   5      277.94      208.78     56.12 o 
   3  12   5       50.74      -57.69     52.75 o 
  -1  13   5        3.18      -52.30     52.62 o 
   0  13   5      332.98      185.88     43.12 o 
  -8   0   6       87.79       92.22     47.54 o 
  -7   0   6      229.62      184.64     52.10 o 
  -6   0   6     1998.22     1855.51    133.26 o 
  -5   0   6     1310.07     1072.09     92.26 o 
  -4   0   6     1659.40     1609.05    124.88 o 
  -3   0   6     3969.47     3687.22    211.59 o 
  -2   0   6    20002.87    20199.68   1419.78 o 
  -1   0   6     4951.05     4293.75    277.87 o 
   0   0   6     6321.09     6089.10    610.22 o 
   1   0   6       82.22      116.52     28.05 o 
   2   0   6      655.14      636.27     44.82 o 
   3   0   6     4189.86     3449.52    198.24 o 
   4   0   6    14301.50    12762.82    820.89 o 
   5   0   6     6655.67     5772.07    516.00 o 
   6   0   6      312.21      346.98     69.61 o 
   7   0   6     1160.07      923.11    155.75 o 
   8   0   6      111.73      117.24     52.82 o 
  -8   1   6      347.26      310.72     47.01 o 
  -7   1   6      726.11      494.34     55.11 o 
  -6   1   6       55.33       97.72     32.59 o 
  -5   1   6      603.00      599.69     58.23 o 
  -4   1   6      509.46      528.94     28.96 o 
  -3   1   6     3689.31     3566.89    167.94 o 
  -2   1   6     1927.40     1931.50     87.89 o 
  -1   1   6      696.24      644.51     29.64 o 
   0   1   6     4089.46     3883.21    197.71 o 
   1   1   6     1002.47     1101.14     48.79 o 
   2   1   6     1804.22     1655.65     75.49 o 
   3   1   6     2004.66     1757.03     75.97 o 
   4   1   6       69.47       93.03     17.46 o 
   5   1   6      567.55      490.64     38.72 o 
   6   1   6      799.05      757.09     54.47 o 
   7   1   6       42.37       46.42     29.21 o 
   8   1   6       86.89      127.85     31.34 o 
  -8   2   6        1.25       53.32     63.45 o 
  -7   2   6      171.96      150.67     33.91 o 
  -6   2   6      160.31      224.11     26.18 o 
  -5   2   6      943.69      907.87     69.91 o 
  -4   2   6        1.16       49.39     14.41 o 
  -3   2   6     2244.09     2343.75    103.42 o 
  -2   2   6      839.30      975.36     52.68 o 
  -1   2   6       29.56       12.67      7.66 o 
   0   2   6      224.81      248.75     18.90 o 
   1   2   6      742.36      715.83     36.96 o 
   2   2   6       85.03      197.42     17.61 o 
   3   2   6       85.86       86.55     13.19 o 
   4   2   6     1158.97      994.11     52.82 o 
   5   2   6      434.58      385.43     34.54 o 
   6   2   6      318.01      296.36     33.90 o 
   7   2   6        7.83       -8.34     26.88 o 
   8   2   6       12.64       -2.75     29.43 o 
  -8   3   6      774.95      613.14     67.71 o 
  -7   3   6      301.05      280.52     42.95 o 
  -6   3   6       15.55       15.07     17.49 o 
  -5   3   6     3042.59     2947.53    125.57 o 
  -4   3   6     6151.01     5640.80    226.97 o 
  -3   3   6     4593.92     4036.35    183.55 o 
  -2   3   6      648.31      556.17     28.85 o 
  -1   3   6      508.16      604.19     33.20 o 
   0   3   6      138.01      267.05     18.00 o 
   1   3   6     6443.24     5800.59    246.01 o 
   2   3   6     9934.26     9470.87    534.04 o 
   3   3   6      840.99      712.99     37.21 o 
   4   3   6      252.68      286.39     25.46 o 
   5   3   6     1421.58     1215.40     64.80 o 
   6   3   6     1353.02     1197.38     71.86 o 
   7   3   6     1310.99     1122.79     73.30 o 
   8   3   6       52.88       53.74     32.84 o 
  -8   4   6       66.75      102.67     40.58 o 
  -7   4   6       84.21      104.32     33.47 o 
  -6   4   6      533.07      572.23     43.18 o 
  -5   4   6     1853.48     1753.52     84.65 o 
  -4   4   6        1.02       37.92     14.50 o 
  -3   4   6      319.32      318.34     22.47 o 
  -2   4   6      436.18      589.85     31.28 o 
  -1   4   6      801.31      672.80     37.04 o 
   0   4   6     2114.50     2024.75     85.05 o 
   1   4   6      605.96      576.92     42.37 o 
   2   4   6     2510.49     2360.97    113.92 o 
   3   4   6     2340.16     2460.39    119.69 o 
   4   4   6     2751.38     3065.67    170.13 o 
   5   4   6      541.96      539.27     39.67 o 
   6   4   6      224.41      203.79     31.57 o 
   7   4   6      139.20       81.81     32.05 o 
   8   4   6      443.61      422.45     67.26 o 
  -8   5   6        3.19       16.24     33.97 o 
  -7   5   6        7.97        8.71     27.12 o 
  -6   5   6      375.40      434.34     57.66 o 
  -5   5   6      101.93      162.43     27.03 o 
  -4   5   6        0.73        8.56     12.64 o 
  -3   5   6       49.80       63.76     13.28 o 
  -2   5   6        5.27       12.17      9.87 o 
  -1   5   6      727.34      804.42     39.26 o 
   0   5   6      382.50      299.61     20.31 o 
   1   5   6        1.20        4.42     10.38 o 
   2   5   6      293.43      351.22     23.35 o 
   3   5   6      163.68      166.67     18.13 o 
   4   5   6       51.42      105.59     25.44 o 
   5   5   6      125.75      134.98     25.10 o 
   6   5   6      194.98      232.85     36.50 o 
   7   5   6       24.18       36.35     29.26 o 
  -7   6   6      118.09      152.23     29.91 o 
  -6   6   6     1379.37     1234.72    101.09 o 
  -5   6   6        6.62       53.13     43.13 o 
  -4   6   6       92.63      128.33     25.00 o 
  -3   6   6      356.71      303.80     23.16 o 
  -2   6   6      202.07      182.98     17.17 o 
  -1   6   6     4488.19     4173.86    167.64 o 
   0   6   6     3110.15     2837.83    171.34 o 
   1   6   6      603.66      712.48     48.66 o 
   2   6   6      205.08      219.32     19.62 o 
   3   6   6     1865.04     1983.66     87.98 o 
   4   6   6     1149.91     1315.14    114.98 o 
   5   6   6     1157.34     1191.71     78.26 o 
   6   6   6      363.66      349.59     39.89 o 
   7   6   6        1.64      -29.00     28.01 o 
  -7   7   6       30.61       62.66     28.80 o 
  -6   7   6      619.46      835.87    111.85 o 
  -5   7   6     1467.59     1699.05     78.05 o 
  -4   7   6     2182.39     2370.40    125.67 o 
  -3   7   6     2041.82     2167.91    102.47 o 
  -2   7   6     1020.55     1111.84     52.31 o 
  -1   7   6       24.73       21.38     18.86 o 
   0   7   6     2212.12     2259.90    130.93 o 
   1   7   6     4356.01     3879.85    196.56 o 
   2   7   6     1526.96     1517.08     86.78 o 
   3   7   6      817.58      811.27     52.98 o 
   4   7   6       99.35      108.84     29.40 o 
   5   7   6      177.60      198.32     36.06 o 
   6   7   6      605.49      595.46     75.87 o 
   7   7   6      118.18      137.12     42.88 o 
  -7   8   6       67.97       97.99     29.21 o 
  -6   8   6        7.06       15.06     27.86 o 
  -5   8   6        5.56       93.90     47.16 o 
  -3   8   6       31.94       43.35     22.55 o 
  -2   8   6       43.71       13.78     19.08 o 
  -1   8   6        0.04       -2.85      9.60 o 
   0   8   6       12.53        8.08     15.35 o 
   1   8   6      491.85      488.86     42.61 o 
   2   8   6      956.08      890.63     57.71 o 
   3   8   6       75.81       63.22     24.08 o 
   4   8   6        7.80      -35.62     23.75 o 
   5   8   6      122.73      105.57     33.59 o 
   6   8   6      191.63      164.19     40.37 o 
  -6   9   6        2.13      -24.01     41.05 o 
  -5   9   6      400.80      429.01     56.06 o 
  -4   9   6     1229.28     1528.33     96.35 o 
  -3   9   6     1482.44     1426.69     75.29 o 
  -2   9   6      360.64      394.33     45.27 o 
  -1   9   6      189.55      221.91     27.14 o 
   0   9   6      676.47      644.84     46.19 o 
   1   9   6      494.37      467.59     40.74 o 
   2   9   6      796.76      793.25     60.84 o 
   3   9   6      418.65      440.71     40.76 o 
   4   9   6        0.60       -8.07     26.94 o 
   5   9   6       46.19       37.17     43.10 o 
   6   9   6       78.23       94.18     37.73 o 
  -5  10   6      143.88      122.54     54.15 o 
  -4  10   6        1.12       78.79     31.62 o 
  -3  10   6      121.64      131.28     33.07 o 
  -2  10   6      792.75      764.09     64.55 o 
  -1  10   6      780.05      721.96     62.60 o 
   0  10   6     1016.39      907.78     72.79 o 
   1  10   6      708.45      716.26     63.89 o 
   2  10   6      108.89       97.52     29.69 o 
   3  10   6      515.78      465.43     45.09 o 
   4  10   6      797.40      724.07     63.47 o 
   5  10   6      210.99      189.95     40.52 o 
  -4  11   6      139.21      197.44     41.05 o 
  -3  11   6      144.68       83.28     33.90 o 
  -2  11   6       12.15       56.55     60.22 o 
  -1  11   6      419.49      446.85     52.05 o 
   0  11   6       47.09        7.47     31.43 o 
   1  11   6      597.69      501.91     55.47 o 
   2  11   6      422.97      394.91     51.49 o 
   3  11   6      159.85      121.74     56.21 o 
   4  11   6        0.17       24.94     36.60 o 
  -3  12   6        1.63       55.16     41.61 o 
  -2  12   6       52.45       85.42     36.51 o 
  -1  12   6      781.13      627.65     62.78 o 
   0  12   6      325.55      270.49     46.77 o 
   1  12   6       12.16       34.09     34.85 o 
   2  12   6       19.19      -15.51     52.03 o 
   3  12   6       61.25      -23.30     60.40 o 
  -8   1   7      497.29      380.17     51.85 o 
  -7   1   7      427.77      425.75     51.03 o 
  -6   1   7      361.87      506.84     41.30 o 
  -5   1   7     1661.84     1511.53     76.87 o 
  -4   1   7      176.49      260.56     26.79 o 
  -3   1   7     2706.72     2624.83    139.32 o 
  -2   1   7    10517.09     9969.08    436.79 o 
  -1   1   7     2263.12     1796.92     74.04 o 
   0   1   7     1650.82     1271.53     68.36 o 
   1   1   7      502.56      494.11     26.84 o 
   2   1   7      382.61      403.25     24.51 o 
   3   1   7     5426.29     4946.48    199.56 o 
   4   1   7     3884.71     3244.15    143.36 o 
   5   1   7     1003.48      830.82     53.96 o 
   6   1   7       61.98       63.23     23.38 o 
   7   1   7        6.73       23.75     28.79 o 
   8   1   7      192.34      165.22     34.13 o 
  -8   2   7      640.71      421.28     54.30 o 
  -7   2   7        7.40       -5.11     24.68 o 
  -6   2   7      526.87      521.25     48.08 o 
  -5   2   7     1870.17     1715.30     83.06 o 
  -4   2   7     2077.83     1762.04     90.58 o 
  -3   2   7     1503.36     1221.70     60.14 o 
  -2   2   7     4004.72     4310.63    173.85 o 
  -1   2   7      852.18      863.81     39.25 o 
   0   2   7     1662.81     1645.65     91.40 o 
   1   2   7     3441.26     2914.52    126.78 o 
   2   2   7     2657.37     2552.79    121.11 o 
   3   2   7      712.10      620.17     39.85 o 
   4   2   7       38.35       57.79     16.56 o 
   5   2   7       17.30       -1.87     17.93 o 
   6   2   7        6.83      -15.10     21.71 o 
   7   2   7      305.33      319.31     40.36 o 
   8   2   7      102.85       66.31     33.52 o 
  -8   3   7       23.34       73.52     39.35 o 
  -7   3   7       57.71      100.22     59.01 o 
  -6   3   7       28.54       25.83     18.70 o 
  -5   3   7     1107.48     1085.11     76.85 o 
  -4   3   7      974.90     1018.23     65.65 o 
  -3   3   7     1599.08     1854.62     78.65 o 
  -2   3   7      771.00     1007.22     48.37 o 
  -1   3   7      886.70      997.82     70.90 o 
   0   3   7     1533.80     1413.29     65.33 o 
   1   3   7      268.79      404.96     25.26 o 
   2   3   7     1731.46     1707.90     79.01 o 
   3   3   7      900.08      947.53     54.26 o 
   4   3   7       44.23       54.77     17.49 o 
   5   3   7      282.79      235.98     29.12 o 
   6   3   7      177.88      172.89     30.07 o 
   7   3   7       34.71       49.72     33.94 o 
   8   3   7        3.00        5.78     31.35 o 
  -8   4   7      147.22      137.93     39.07 o 
  -7   4   7       33.60       64.06     30.79 o 
  -6   4   7        5.64       56.06     53.08 o 
  -5   4   7     1600.83     1444.99    107.64 o 
  -4   4   7     2197.00     1996.24     85.28 o 
  -3   4   7     1898.35     1785.08     82.65 o 
  -2   4   7      272.67      291.52     20.26 o 
  -1   4   7      243.65      352.21     22.42 o 
   0   4   7     1710.89     1576.64     69.31 o 
   1   4   7      666.78      557.36     31.40 o 
   2   4   7      271.25      320.32     23.14 o 
   3   4   7      988.09      943.20     56.11 o 
   4   4   7       68.12       84.50     19.32 o 
   5   4   7     1120.12     1057.19     60.19 o 
   6   4   7      905.66      856.84     68.34 o 
   7   4   7       75.58      109.75     31.79 o 
  -8   5   7       42.84       44.45     34.58 o 
  -7   5   7      594.19      648.25     59.08 o 
  -6   5   7      955.24      964.49     72.58 o 
  -5   5   7     1529.54     1420.47     72.22 o 
  -4   5   7      235.29      281.33     22.84 o 
  -3   5   7      478.45      554.05     31.69 o 
  -2   5   7     2628.75     2462.83    112.25 o 
  -1   5   7     5753.73     5678.77    227.01 o 
   0   5   7     2751.06     2581.39    114.16 o 
   1   5   7        0.89       11.84     13.11 o 
   2   5   7      994.32      998.44     54.27 o 
   3   5   7     1931.53     1937.20     86.03 o 
   4   5   7     2191.99     2253.84    123.29 o 
   5   5   7     1037.34     1092.77     76.04 o 
   6   5   7      309.48      308.47     37.21 o 
   7   5   7       19.00       22.75     28.53 o 
  -7   6   7       10.30       36.56     39.54 o 
  -6   6   7      341.86      257.80     41.25 o 
  -5   6   7      167.76      138.96     22.34 o 
  -4   6   7       25.70       36.39     15.18 o 
  -3   6   7      294.20      374.29     30.04 o 
  -2   6   7      259.27      291.78     24.50 o 
  -1   6   7        7.51       19.05     10.64 o 
   0   6   7      613.63      620.54     48.58 o 
   1   6   7     3043.86     2900.05    122.14 o 
   2   6   7      546.58      639.76     36.46 o 
   3   6   7      118.93      154.86     19.52 o 
   4   6   7       64.12       87.75     21.24 o 
   5   6   7        5.33       13.82     15.64 o 
   6   6   7        8.50       20.14     29.47 o 
   7   6   7       24.99        5.86     35.47 o 
  -7   7   7      199.98      177.50     38.23 o 
  -6   7   7      564.00      576.12    101.69 o 
  -5   7   7     1815.12     2013.68    128.04 o 
  -4   7   7      485.55     1239.67    245.46 o 
  -3   7   7      186.96      155.40     27.88 o 
  -2   7   7      475.07      490.01     30.16 o 
  -1   7   7      226.32      171.24     22.83 o 
   0   7   7      710.80      735.34     56.50 o 
   1   7   7       25.50       46.02     20.19 o 
   2   7   7      120.05      155.51     24.75 o 
   3   7   7      579.60      563.21     44.54 o 
   4   7   7      287.29      301.38     39.00 o 
   5   7   7      469.83      520.94     52.22 o 
   6   7   7        3.03        0.50     32.25 o 
  -6   8   7        0.72       -6.07     26.58 o 
  -5   8   7      288.59      314.04     37.29 o 
  -4   8   7     1612.11     1468.09     88.78 o 
  -3   8   7     2667.76     2696.93    128.46 o 
  -2   8   7      512.25      532.70     38.94 o 
  -1   8   7       19.64       17.17     21.27 o 
   0   8   7      898.91      971.40     57.99 o 
   1   8   7      658.37      687.60     49.62 o 
   2   8   7     1645.20     1560.99     85.02 o 
   3   8   7      267.45      280.99     33.43 o 
   4   8   7      102.16      156.80     33.62 o 
   5   8   7      474.76      382.49     46.97 o 
   6   8   7      473.67      443.05     56.76 o 
  -6   9   7       54.81       19.83     42.05 o 
  -5   9   7       47.64       51.58     31.47 o 
  -4   9   7       11.30       92.45     66.53 o 
  -3   9   7      179.76      160.69     29.51 o 
  -2   9   7      495.09      575.59     56.30 o 
  -1   9   7      748.55      862.27     67.35 o 
   0   9   7      337.56      300.66     31.07 o 
   1   9   7      478.96      437.30     40.24 o 
   2   9   7       42.87       41.93     34.86 o 
   3   9   7      409.86      412.15     41.00 o 
   4   9   7      607.15      609.36     55.65 o 
   5   9   7      203.52      133.94     43.05 o 
  -5  10   7        3.40       67.36     39.62 o 
  -4  10   7      313.74      251.93     39.99 o 
  -3  10   7      423.74      348.01     43.34 o 
  -2  10   7      133.76      151.09     34.17 o 
  -1  10   7      140.42      124.36     32.69 o 
   0  10   7       31.26       10.31     28.10 o 
   1  10   7        4.31      -12.50     28.79 o 
   2  10   7        3.12        5.86     25.55 o 
   3  10   7      168.53      108.45     30.85 o 
   4  10   7       29.76       24.68     37.44 o 
   5  10   7      149.63       77.59     34.64 o 
  -4  11   7       53.28       38.71     39.26 o 
  -3  11   7      156.82      150.30     37.23 o 
  -2  11   7     1223.29     1033.50     78.49 o 
  -1  11   7     1246.91     1024.54     80.64 o 
   0  11   7     1018.84      983.45     79.71 o 
   1  11   7       34.54       29.45     31.27 o 
   2  11   7      341.57      263.45     44.98 o 
   3  11   7     1424.47     1162.46    115.64 o 
   4  11   7     1251.64     1051.43     97.32 o 
  -3  12   7      176.87      152.48     39.13 o 
  -2  12   7      282.83      205.17     41.75 o 
  -1  12   7       27.40       40.96     33.46 o 
   0  12   7       24.88        1.65     33.19 o 
   1  12   7      439.56      408.76     53.03 o 
   2  12   7      523.67      350.96     64.61 o 
  -8   0   8      418.13      372.72     72.07 o 
  -7   0   8      473.23      411.62     72.56 o 
  -6   0   8       39.37       41.60     30.71 o 
  -5   0   8      485.37      530.28     64.43 o 
  -4   0   8     1180.34     1298.75    104.64 o 
  -3   0   8     9809.07     8990.21    618.06 o 
  -2   0   8    20285.71    18776.78   1799.46 o 
  -1   0   8     8353.82     8207.02    457.97 o 
   0   0   8       94.03       55.47     15.54 o 
   1   0   8      111.38      105.01     25.01 o 
   2   0   8     1273.89     1081.67     96.41 o 
   3   0   8     2424.31     1744.86    108.50 o 
   4   0   8     4709.81     3974.91    277.79 o 
   5   0   8     1371.00     1219.41    135.02 o 
   6   0   8       88.83       41.98     39.47 o 
   7   0   8      386.22      354.68     56.90 o 
   8   0   8       93.37      136.49     48.57 o 
  -8   1   8       91.10       42.25     30.54 o 
  -7   1   8      234.13      174.92     36.54 o 
  -6   1   8       15.08        8.89     24.14 o 
  -5   1   8      140.65      149.21     24.15 o 
  -4   1   8      622.25      622.49     63.05 o 
  -3   1   8     2994.03     2812.03    126.24 o 
  -2   1   8     2170.33     2195.64    100.25 o 
  -1   1   8     1123.28     1076.91     52.50 o 
   0   1   8      491.20      507.29     35.85 o 
   1   1   8       16.98       33.28     10.94 o 
   2   1   8      449.61      571.47     33.86 o 
   3   1   8      693.07      657.21     36.58 o 
   4   1   8      158.17      140.36     18.35 o 
   5   1   8        1.60        3.99     19.21 o 
   6   1   8     1061.34     1033.43     67.22 o 
   7   1   8       56.05       54.06     31.66 o 
   8   1   8       98.71       95.38     31.70 o 
  -8   2   8      181.09      164.55     37.93 o 
  -7   2   8       15.97      -20.93     24.57 o 
  -6   2   8        3.31       13.38     18.94 o 
  -5   2   8      131.21      113.49     18.80 o 
  -4   2   8      327.01      347.94     27.53 o 
  -3   2   8      327.28      351.15     24.87 o 
  -2   2   8     6325.80     6492.75    259.49 o 
  -1   2   8     1707.52     1520.78     65.50 o 
   0   2   8      135.11      140.54     20.09 o 
   1   2   8      854.36      805.92     39.93 o 
   2   2   8      219.89      232.19     19.92 o 
   3   2   8      845.70      815.77     47.89 o 
   4   2   8      140.85      135.00     20.50 o 
   5   2   8       31.75       44.22     20.20 o 
   6   2   8       87.07       92.23     26.78 o 
   7   2   8        0.51       47.17     27.91 o 
  -8   3   8      391.16      312.35     47.84 o 
  -7   3   8      162.99      117.51     34.24 o 
  -6   3   8       19.36        6.37     19.08 o 
  -5   3   8      889.70      782.92     46.21 o 
  -4   3   8     3515.92     2988.00    135.95 o 
  -3   3   8     2611.87     2729.65    119.67 o 
  -2   3   8     1152.18     1338.36     62.78 o 
  -1   3   8      556.84      594.00     33.45 o 
   0   3   8      818.71      751.97     42.47 o 
   1   3   8     7455.80     7061.32    344.36 o 
   2   3   8      894.53      760.16     40.38 o 
   3   3   8      386.30      410.24     27.91 o 
   4   3   8       51.15       98.70     19.72 o 
   5   3   8      317.27      312.44     33.88 o 
   6   3   8     1587.59     1435.65     82.50 o 
   7   3   8     1219.03     1064.77    100.39 o 
  -8   4   8       55.84       71.86     34.15 o 
  -7   4   8      234.16      260.99     38.08 o 
  -6   4   8     1147.95      941.78     68.20 o 
  -5   4   8      597.59      628.48     44.66 o 
  -4   4   8      721.78      705.37     54.70 o 
  -3   4   8     1647.34     1718.91     74.19 o 
  -2   4   8     1869.96     1830.92     78.00 o 
  -1   4   8      480.76      443.08     26.17 o 
   0   4   8      300.67      276.05     20.83 o 
   1   4   8      117.29      104.45     15.61 o 
   2   4   8      469.93      579.17     33.68 o 
   3   4   8      595.98      648.83     37.49 o 
   4   4   8     1502.22     1416.11     71.49 o 
   5   4   8      728.77      695.09     47.18 o 
   6   4   8      315.55      242.67     35.11 o 
   7   4   8      197.52      212.38     37.02 o 
  -8   5   8        5.34        6.11     32.12 o 
  -7   5   8      122.97      147.45     57.33 o 
  -6   5   8      247.32      169.06     49.00 o 
  -5   5   8        0.37       26.02     17.81 o 
  -4   5   8       63.92       95.54     16.31 o 
  -3   5   8       13.50       31.56     12.63 o 
  -2   5   8       54.33       92.25     14.42 o 
  -1   5   8     1830.49     1805.54     86.12 o 
   0   5   8     1966.67     2132.63    102.12 o 
   1   5   8      643.89      703.75     44.70 o 
   2   5   8       46.35      106.38     15.99 o 
   3   5   8       67.26       56.11     16.48 o 
   4   5   8       82.89       86.60     27.47 o 
   5   5   8       98.14       74.25     24.52 o 
   6   5   8      467.48      466.14     44.96 o 
   7   5   8        5.58      -19.96     28.21 o 
  -7   6   8      645.21      547.75     56.03 o 
  -6   6   8      884.95      808.10     55.94 o 
  -5   6   8       10.04       13.04     17.60 o 
  -4   6   8        0.03        8.15     14.11 o 
  -3   6   8     1632.45     1485.35     66.77 o 
  -2   6   8     3792.45     3802.42    155.60 o 
  -1   6   8     5151.94     5007.00    203.04 o 
   0   6   8      763.06      750.56     43.82 o 
   1   6   8       52.44       67.41     13.84 o 
   2   6   8      446.92      449.19     30.66 o 
   3   6   8     1053.19     1025.18     53.11 o 
   4   6   8      802.93      754.71     48.97 o 
   5   6   8     1211.05     1180.24     80.87 o 
   6   6   8      115.28       84.07     36.67 o 
   7   6   8       77.97       28.10     42.89 o 
  -7   7   8        0.10      -13.95     35.68 o 
  -6   7   8      369.73      317.63     65.23 o 
  -5   7   8       89.76       99.63     33.49 o 
  -4   7   8      982.13      960.32     54.63 o 
  -3   7   8     1616.64     1487.65     68.04 o 
  -2   7   8     1145.76     1007.30     57.61 o 
  -1   7   8      201.13      151.66     22.71 o 
   0   7   8     2061.20     1856.78     94.40 o 
   1   7   8     1516.82     1378.17     76.14 o 
   2   7   8      640.74      709.62     49.03 o 
   3   7   8       58.95       51.82     23.21 o 
   4   7   8      212.52      231.10     36.17 o 
   5   7   8      559.60      512.33     51.58 o 
   6   7   8      212.07      220.11     61.72 o 
  -6   8   8       15.07       22.64     28.37 o 
  -5   8   8        2.73        8.82     25.38 o 
  -4   8   8       81.10       59.64     24.70 o 
  -3   8   8      302.71      262.13     35.76 o 
  -2   8   8       92.79      151.45     23.63 o 
  -1   8   8       20.52       29.23     18.36 o 
   0   8   8       33.45       34.56     19.67 o 
   1   8   8       47.49       50.50     23.26 o 
   2   8   8      678.65      614.77     47.31 o 
   3   8   8       58.23       57.74     25.42 o 
   4   8   8       33.66       56.43     30.40 o 
   5   8   8       65.40       78.05     32.39 o 
   6   8   8        1.23       27.31     35.10 o 
  -6   9   8       26.16       19.53     47.52 o 
  -5   9   8      280.99      313.90     39.57 o 
  -4   9   8     1139.29     1011.77    107.26 o 
  -3   9   8      955.82      894.16     56.37 o 
  -2   9   8      190.91      175.63     25.16 o 
  -1   9   8      129.95      153.11     25.57 o 
   0   9   8      385.72      405.85     37.81 o 
   1   9   8     2163.14     1853.83     98.69 o 
   2   9   8     1096.35      982.10     65.71 o 
   3   9   8      102.95       86.87     37.40 o 
   4   9   8      157.24      119.33     34.91 o 
   5   9   8       45.67       45.69     33.09 o 
  -5  10   8      135.68      167.17     45.01 o 
  -4  10   8      226.37      230.38     47.01 o 
  -3  10   8      619.41      584.37     54.59 o 
  -2  10   8      559.95      590.99     55.96 o 
  -1  10   8     1105.15     1066.33     79.47 o 
   0  10   8      955.97      782.96     64.98 o 
   1  10   8      191.51      103.26     34.69 o 
   2  10   8     1759.84     1562.74     88.59 o 
   3  10   8      925.71      906.10     71.84 o 
   4  10   8      591.04      556.75     57.50 o 
  -4  11   8        0.65        7.24     38.02 o 
  -3  11   8       35.87       38.93     30.85 o 
  -2  11   8       31.40       97.34     33.25 o 
  -1  11   8       45.66       50.29     32.42 o 
   0  11   8       59.47       83.18     34.66 o 
   1  11   8      164.69       97.16     36.77 o 
   2  11   8        4.70      -36.53     31.48 o 
   3  11   8       89.22       96.90     41.44 o 
  -2  12   8      201.60      226.02     42.35 o 
  -1  12   8      481.30      367.59     50.68 o 
   0  12   8        6.30      -21.05     47.73 o 
   1  12   8       27.76        6.12     34.91 o 
   2  12   8      197.88      139.73     48.59 o 
  -8   1   9      119.73      101.20     34.51 o 
  -7   1   9       36.42       64.23     30.11 o 
  -6   1   9      199.39      204.52     32.50 o 
  -5   1   9      379.03      346.94     34.98 o 
  -4   1   9        0.29       42.74     14.35 o 
  -3   1   9     1695.03     1592.14     87.45 o 
  -2   1   9     8151.09     7633.79    330.27 o 
  -1   1   9     3981.13     3651.62    164.60 o 
   0   1   9       39.40       84.60     13.74 o 
   1   1   9      914.47      897.33     43.24 o 
   2   1   9      351.05      352.11     24.15 o 
   3   1   9     4342.13     3752.75    153.60 o 
   4   1   9     3324.41     2908.91    122.73 o 
   5   1   9      566.49      491.75     52.01 o 
   6   1   9        4.68       21.86     26.19 o 
   7   1   9       16.69       -3.40     30.27 o 
  -8   2   9      435.49      369.94     51.72 o 
  -7   2   9      163.07      159.01     39.73 o 
  -6   2   9       11.98       26.06     21.04 o 
  -5   2   9      882.52      844.68     63.73 o 
  -4   2   9     2002.42     1779.92     84.77 o 
  -3   2   9     2424.14     2417.13    111.26 o 
  -2   2   9     1068.33     1046.32     53.84 o 
  -1   2   9      746.02      759.27     37.68 o 
   0   2   9     7183.88     6995.26    308.09 o 
   1   2   9     2528.03     2097.04     94.44 o 
   2   2   9      881.00      764.59     39.71 o 
   3   2   9       37.47       37.59     14.15 o 
   4   2   9        9.36       18.56     16.35 o 
   5   2   9      973.49      969.18     62.84 o 
   6   2   9     1260.55     1179.50    104.55 o 
   7   2   9     1208.42     1100.15     85.76 o 
  -8   3   9        3.87       30.38     30.76 o 
  -7   3   9       60.42      105.37     31.25 o 
  -6   3   9      192.26      183.90     28.66 o 
  -5   3   9       54.69       57.85     21.73 o 
  -4   3   9      735.10      632.80     39.29 o 
  -3   3   9      783.40      810.28     42.44 o 
  -2   3   9       25.16       42.66     11.14 o 
  -1   3   9      223.94      276.96     20.09 o 
   0   3   9      809.78      748.71     43.47 o 
   1   3   9      984.25      939.06     49.58 o 
   2   3   9      290.45      345.70     26.49 o 
   3   3   9      252.64      258.68     22.46 o 
   4   3   9      157.50      177.40     25.21 o 
   5   3   9      238.71      244.55     31.57 o 
   6   3   9        1.82       14.19     25.01 o 
   7   3   9       72.21       87.39     31.80 o 
  -8   4   9      150.28      122.08     45.20 o 
  -7   4   9        6.55       34.03     48.45 o 
  -6   4   9       10.58       15.93     22.49 o 
  -5   4   9     1534.73     1388.57     72.01 o 
  -4   4   9     1486.00     1484.31     74.11 o 
  -3   4   9     1391.92     1266.06     58.01 o 
  -2   4   9       78.25      146.28     15.64 o 
  -1   4   9      190.70      145.64     15.88 o 
   0   4   9     2183.43     2073.90     88.13 o 
   1   4   9      212.23      218.58     20.56 o 
   2   4   9        4.37       41.55     13.87 o 
   3   4   9        5.31      -10.81     13.76 o 
   4   4   9      353.06      360.04     32.51 o 
   5   4   9      810.49      809.33     57.40 o 
   6   4   9      784.42      746.44     57.84 o 
   7   4   9      450.78      431.03     47.05 o 
  -7   5   9      748.41      624.00     80.14 o 
  -6   5   9      894.48      926.09     72.07 o 
  -5   5   9      254.19      273.35     27.27 o 
  -4   5   9      239.83      238.51     25.08 o 
  -3   5   9     1291.78     1277.32     63.79 o 
  -2   5   9     3826.37     3691.52    159.58 o 
  -1   5   9     2959.20     2961.54    123.77 o 
   0   5   9     1156.36     1120.56     59.70 o 
   1   5   9      683.86      776.87     48.81 o 
   2   5   9      397.63      473.52     31.62 o 
   3   5   9     1399.42     1416.33     67.47 o 
   4   5   9     1780.05     1543.00     93.14 o 
   5   5   9      950.83      879.45     59.75 o 
   6   5   9      178.43      119.45     29.61 o 
   7   5   9      146.53      167.20     36.91 o 
  -7   6   9       55.55      126.06     48.94 o 
  -6   6   9       67.78      108.22     55.30 o 
  -5   6   9       10.82       14.56     17.92 o 
  -4   6   9       76.67      100.07     20.34 o 
  -3   6   9      164.48      177.31     19.92 o 
  -2   6   9       45.80       54.36     14.99 o 
  -1   6   9      218.98      182.76     19.26 o 
   0   6   9      337.38      332.67     27.05 o 
   1   6   9     1692.29     1620.84     73.81 o 
   2   6   9      544.78      613.15     37.77 o 
   3   6   9       80.61       80.76     18.51 o 
   4   6   9      165.74      194.48     35.86 o 
   5   6   9      116.40      144.98     34.53 o 
   6   6   9       53.63       46.75     35.05 o 
  -7   7   9      163.77      107.46     35.18 o 
  -6   7   9      125.74      153.23     33.76 o 
  -5   7   9        0.77       22.50     19.28 o 
  -4   7   9       28.37       55.66     22.69 o 
  -3   7   9        3.81       18.62     14.32 o 
  -2   7   9       69.12       83.06     22.82 o 
  -1   7   9     1189.42     1014.73     58.56 o 
   0   7   9      137.05      119.46     22.50 o 
   1   7   9      170.71      154.44     26.58 o 
   2   7   9        1.67       13.06     21.08 o 
   3   7   9      130.98      111.85     26.36 o 
   4   7   9      273.99      350.73     42.36 o 
   5   7   9       71.34       84.79     32.42 o 
   6   7   9        3.00        3.88     33.45 o 
  -6   8   9      179.36       93.35     95.03 o 
  -5   8   9     1026.90     1001.12     71.13 o 
  -4   8   9     1024.16      963.20     66.13 o 
  -3   8   9      782.00      757.02     50.32 o 
  -2   8   9        1.16        2.06     18.38 o 
  -1   8   9      190.07      204.41     27.33 o 
   0   8   9      861.01      781.56     51.91 o 
   1   8   9      815.91      700.26     51.62 o 
   2   8   9     1778.55     1647.81     89.85 o 
   3   8   9       70.67       78.59     26.97 o 
   4   8   9      366.73      376.61     45.35 o 
   5   8   9      903.22      865.41     70.80 o 
  -5   9   9      278.73      265.16     36.53 o 
  -4   9   9       90.81       91.19     32.64 o 
  -3   9   9     1381.14     1036.20     75.43 o 
  -2   9   9      561.26      444.43     38.55 o 
  -1   9   9      420.92      394.06     37.14 o 
   0   9   9      471.27      439.33     40.17 o 
   1   9   9      731.22      667.40     60.41 o 
   2   9   9        9.29       36.09     26.60 o 
   3   9   9       43.39       27.76     26.53 o 
   4   9   9      344.11      429.97     49.66 o 
   5   9   9      147.92      125.08     37.63 o 
  -5  10   9       63.52       91.49     43.65 o 
  -4  10   9      227.88      229.03     46.91 o 
  -3  10   9      233.95      250.65     38.49 o 
  -2  10   9       61.98       78.39     23.91 o 
  -1  10   9        0.21       -3.36     20.73 o 
   0  10   9       26.70       20.42     23.37 o 
   1  10   9      103.43       67.27     40.53 o 
   2  10   9      224.24      180.57     34.60 o 
   3  10   9        0.72      -15.51     27.00 o 
   4  10   9       83.30       57.21     33.64 o 
  -4  11   9      105.22       69.39     45.16 o 
  -3  11   9      617.82      506.70     66.62 o 
  -2  11   9      989.70      801.94     69.70 o 
  -1  11   9      372.02      370.29     48.04 o 
   0  11   9      467.75      420.38     51.95 o 
   1  11   9        1.78       34.64     36.55 o 
   2  11   9      161.43      138.90     45.58 o 
   3  11   9      211.68      200.09     49.47 o 
  -2  12   9        3.21        4.57     32.43 o 
  -1  12   9       29.65       24.60     33.64 o 
   0  12   9        2.76      -19.89     32.88 o 
   1  12   9      287.96      247.96     47.95 o 
  -8   0  10      691.48      753.70    106.83 o 
  -7   0  10     2906.44     2269.57    224.70 o 
  -6   0  10     1083.23      914.50     89.21 o 
  -5   0  10      110.17      121.46     35.55 o 
  -4   0  10      420.83      443.83     54.13 o 
  -3   0  10     4509.38     4115.45    299.83 o 
  -2   0  10     3255.08     2771.30    291.36 o 
  -1   0  10     4962.30     4684.69    266.16 o 
   0   0  10      865.75      818.00     73.17 o 
   1   0  10      767.00      880.49     61.52 o 
   2   0  10        6.49      -21.99     22.64 o 
   3   0  10     3363.21     2964.49    217.60 o 
   4   0  10     2900.54     2340.64    178.49 o 
   5   0  10       33.08        6.49     27.28 o 
   6   0  10      862.36      819.55    128.18 o 
   7   0  10       47.23       45.51     40.29 o 
  -8   1  10      100.65       94.71     38.25 o 
  -7   1  10       27.52        5.67     28.08 o 
  -6   1  10      696.58      584.00     53.59 o 
  -5   1  10      187.24      161.30     26.77 o 
  -4   1  10      476.28      487.72     39.96 o 
  -3   1  10     1395.07     1368.78     76.96 o 
  -2   1  10       53.94       38.24     12.59 o 
  -1   1  10      577.83      556.65     30.17 o 
   0   1  10      368.83      441.04     30.24 o 
   1   1  10      234.35      253.99     20.72 o 
   2   1  10      696.86      672.17     36.95 o 
   3   1  10      221.68      232.42     23.44 o 
   4   1  10       40.20       54.94     17.06 o 
   5   1  10       78.66       67.34     23.36 o 
   6   1  10      162.66      190.59     43.15 o 
   7   1  10       24.93       12.55     26.11 o 
  -8   2  10      191.04      146.44     38.48 o 
  -7   2  10      128.21      119.48     46.28 o 
  -6   2  10      371.62      367.93     38.37 o 
  -5   2  10      402.88      379.42     40.04 o 
  -4   2  10        3.76        0.79     17.40 o 
  -3   2  10       55.78       38.35     13.13 o 
  -2   2  10      522.24      431.93     29.60 o 
  -1   2  10       50.50       32.29     10.89 o 
   0   2  10     2727.29     2732.31    126.25 o 
   1   2  10       97.72      125.38     16.50 o 
   2   2  10      309.52      373.05     26.43 o 
   3   2  10      103.58       70.63     16.46 o 
   4   2  10      175.05      181.47     24.18 o 
   5   2  10      127.92      177.85     28.25 o 
   6   2  10        6.98       53.66     26.43 o 
   7   2  10      175.60      200.87     40.45 o 
  -8   3  10       56.68       95.96     35.10 o 
  -7   3  10       91.75       57.55     51.47 o 
  -6   3  10      303.64      315.05     36.13 o 
  -5   3  10     1097.75      974.42     62.42 o 
  -4   3  10     2406.76     2259.19    113.04 o 
  -3   3  10      300.90      297.54     26.48 o 
  -2   3  10       14.80       22.68     10.55 o 
  -1   3  10      971.84      844.16     42.11 o 
   0   3  10     2855.02     2655.62    123.80 o 
   1   3  10     6896.43     6422.97    260.14 o 
   2   3  10       39.61       13.93     14.20 o 
   3   3  10       18.30        7.92     14.87 o 
   4   3  10      115.79      152.61     23.19 o 
   5   3  10      201.24      286.43     33.80 o 
   6   3  10      629.50      592.76     51.42 o 
   7   3  10      247.50      242.29     40.35 o 
  -7   4  10      495.68      510.18     64.03 o 
  -6   4  10     1031.32      992.28     66.25 o 
  -5   4  10       99.90      163.10     26.30 o 
  -4   4  10     1034.22      948.01     53.38 o 
  -3   4  10     1284.40     1186.17     60.88 o 
  -2   4  10     1538.37     1415.87     63.26 o 
  -1   4  10     1388.90     1399.15     62.84 o 
   0   4  10     2539.50     2381.01    112.62 o 
   1   4  10       67.82       67.60     15.63 o 
   2   4  10     1122.76     1178.61     65.68 o 
   3   4  10      716.90      760.10     43.27 o 
   4   4  10      394.89      357.20     32.92 o 
   5   4  10       74.34       62.65     28.36 o 
   6   4  10        7.73       34.17     26.36 o 
   7   4  10       57.40       98.65     32.70 o 
  -7   5  10        0.81       95.69     47.59 o 
  -6   5  10       31.32       77.96     55.01 o 
  -5   5  10      454.56      438.84     40.29 o 
  -4   5  10      314.20      298.54     27.86 o 
  -3   5  10      387.37      331.57     28.23 o 
  -2   5  10        1.44       12.52     13.00 o 
  -1   5  10     1217.41     1150.72     54.91 o 
   0   5  10      851.32      826.20     48.53 o 
   1   5  10       46.54       76.96     20.31 o 
   2   5  10       44.81       83.21     17.72 o 
   3   5  10        4.58       20.86     15.96 o 
   4   5  10       73.71       64.56     21.85 o 
   5   5  10       14.79        1.80     22.47 o 
   6   5  10      110.69       79.34     29.08 o 
  -7   6  10      853.22      709.40     78.27 o 
  -6   6  10      356.63      284.72     39.18 o 
  -5   6  10      255.14      207.77     29.14 o 
  -4   6  10      346.68      337.46     30.70 o 
  -3   6  10      212.23      222.43     31.39 o 
  -2   6  10     3682.09     3599.51    147.63 o 
  -1   6  10     4629.66     4113.00    184.29 o 
   0   6  10     1212.97     1152.84     61.66 o 
   1   6  10      220.82      261.57     29.16 o 
   2   6  10      429.27      437.39     32.40 o 
   3   6  10      879.98      897.09     58.15 o 
   4   6  10      829.94      833.40     65.08 o 
   5   6  10      783.68      609.52     55.54 o 
   6   6  10        3.06       -0.25     34.08 o 
  -6   7  10      381.52      358.99     45.82 o 
  -5   7  10       78.45      107.42     22.63 o 
  -4   7  10      259.99      265.40     27.85 o 
  -3   7  10        4.15      -23.29     20.14 o 
  -2   7  10        5.08      -14.39     17.69 o 
  -1   7  10      406.86      482.81     38.95 o 
   0   7  10      999.90      965.15     58.20 o 
   1   7  10      474.94      502.44     41.75 o 
   2   7  10      773.67      761.26     53.60 o 
   3   7  10        5.83      -28.23     21.74 o 
   4   7  10      814.89      718.83     60.91 o 
   5   7  10     1272.46     1200.19     88.07 o 
   6   7  10      273.75      238.23     58.37 o 
  -6   8  10       39.02       32.38     88.79 o 
  -5   8  10       30.89       91.84     30.35 o 
  -4   8  10      142.51      111.16     26.80 o 
  -3   8  10      317.81      244.14     33.11 o 
  -2   8  10        0.69        9.05     15.69 o 
  -1   8  10      266.40      234.71     29.40 o 
   0   8  10        0.06       27.95     21.26 o 
   1   8  10      727.49      682.82     51.99 o 
   2   8  10      247.85      231.63     33.32 o 
   3   8  10      266.90      201.85     33.06 o 
   4   8  10       32.93       -9.16     29.39 o 
   5   8  10        0.44      -11.13     31.24 o 
  -5   9  10      262.49      269.27     38.73 o 
  -4   9  10      357.89      317.16     38.35 o 
  -3   9  10      160.87      171.43     31.37 o 
  -2   9  10        2.45       -2.26     19.29 o 
  -1   9  10      121.39      112.02     25.36 o 
   0   9  10      227.47      211.25     30.70 o 
   1   9  10     1780.36     1456.78     97.33 o 
   2   9  10      434.60      373.90     40.94 o 
   3   9  10       20.37       -5.30     27.37 o 
   4   9  10      290.03      251.93     42.00 o 
  -4  10  10      276.00      199.02     46.44 o 
  -3  10  10      729.57      562.83     52.25 o 
  -2  10  10      937.53      850.31     57.37 o 
  -1  10  10      814.71      746.56     53.30 o 
   0  10  10      304.51      241.20     33.95 o 
   1  10  10        5.20       25.92     31.38 o 
   2  10  10      424.19      427.34     45.43 o 
   3  10  10     1255.43     1002.95     87.78 o 
   4  10  10      742.30      676.73     65.11 o 
  -3  11  10        0.56       16.32     38.49 o 
  -2  11  10       21.46       57.26     31.59 o 
  -1  11  10       23.63       30.98     30.83 o 
   0  11  10       82.03       66.91     34.46 o 
   1  11  10        9.15       -3.21     32.88 o 
   2  11  10        2.56        0.94     35.35 o 
  -8   1  11      472.14      427.66     55.74 o 
  -7   1  11      382.46      330.91     48.66 o 
  -6   1  11      346.68      319.72     37.13 o 
  -5   1  11       61.20       30.77     21.66 o 
  -4   1  11      543.07      654.63     49.20 o 
  -3   1  11     1037.48      989.12     60.75 o 
  -2   1  11     1574.45     1488.92     72.07 o 
  -1   1  11     2872.49     2765.82    113.89 o 
   0   1  11      913.22      924.56     71.96 o 
   1   1  11        0.63      -10.83     12.40 o 
   2   1  11     1899.63     1809.17     80.25 o 
   3   1  11     2552.40     2372.70    102.95 o 
   4   1  11      633.30      684.50     45.01 o 
   5   1  11       35.81       29.43     24.41 o 
   6   1  11       10.53       13.81     26.82 o 
   7   1  11      199.90      212.19     53.69 o 
  -8   2  11       48.69       29.27     31.66 o 
  -7   2  11       15.41        5.01     24.69 o 
  -6   2  11       71.97       46.90     25.80 o 
  -5   2  11       23.84       21.94     22.40 o 
  -4   2  11      196.95      166.39     25.50 o 
  -3   2  11     2126.18     2046.46     96.92 o 
  -2   2  11      219.56      269.79     24.21 o 
  -1   2  11     2267.76     2011.74     85.43 o 
   0   2  11     4968.83     4630.06    209.83 o 
   1   2  11     1923.29     1814.66     80.00 o 
   2   2  11      788.80      787.95     43.05 o 
   3   2  11       91.31       90.11     18.36 o 
   4   2  11       30.66       32.33     18.35 o 
   5   2  11      562.33      622.86     49.97 o 
   6   2  11     1039.83     1129.12     81.25 o 
   7   2  11     1136.81     1155.61    121.28 o 
  -8   3  11        8.62       -3.37     30.34 o 
  -7   3  11        2.69       49.26     43.49 o 
  -6   3  11        4.51       27.01     22.45 o 
  -5   3  11      136.24      148.58     29.90 o 
  -4   3  11      108.21       96.62     25.24 o 
  -3   3  11        7.75       -2.23     13.99 o 
  -2   3  11      301.28      342.75     23.31 o 
  -1   3  11        1.40       -7.44     10.96 o 
   0   3  11      205.60      270.85     29.19 o 
   1   3  11      792.65      762.75     42.20 o 
   2   3  11       11.32       18.67     14.77 o 
   3   3  11       14.54        7.66     16.16 o 
   4   3  11        5.07       11.61     19.46 o 
   5   3  11       10.39       -3.81     22.03 o 
   6   3  11        4.95       -2.08     25.61 o 
   7   3  11       35.85       33.06     31.32 o 
  -7   4  11       29.62      154.31     99.05 o 
  -6   4  11       32.24       93.15     28.54 o 
  -5   4  11      458.23      513.48     44.62 o 
  -4   4  11        5.96       14.12     19.62 o 
  -3   4  11      269.12      240.75     24.48 o 
  -2   4  11        6.48       18.84     13.03 o 
  -1   4  11     1613.60     1534.65     73.69 o 
   0   4  11     3549.65     3332.31    220.55 o 
   1   4  11      879.54      912.48     54.75 o 
   2   4  11      110.92      107.82     21.82 o 
   3   4  11       56.24       47.77     17.90 o 
   4   4  11      644.53      655.86     45.98 o 
   5   4  11      284.54      281.13     35.82 o 
   6   4  11      305.82      243.52     38.19 o 
  -7   5  11      657.35      550.47     54.29 o 
  -6   5  11      879.31      885.53     63.73 o 
  -5   5  11       74.59      116.46     25.27 o 
  -4   5  11       65.90       81.76     19.51 o 
  -3   5  11     1404.03     1257.66     65.85 o 
  -2   5  11     3442.12     3273.50    140.77 o 
  -1   5  11     4275.88     4204.81    172.03 o 
   0   5  11      608.25      645.63     41.03 o 
   1   5  11      155.48      147.44     24.50 o 
   2   5  11     1360.26     1220.98     60.60 o 
   3   5  11      443.07      475.89     35.27 o 
   4   5  11      733.61      710.29     48.21 o 
   5   5  11      286.82      265.50     37.16 o 
   6   5  11        0.51      -14.86     26.07 o 
  -7   6  11       58.92      100.05     55.57 o 
  -6   6  11        0.65       49.62     24.06 o 
  -5   6  11      199.23      225.09     31.40 o 
  -4   6  11       86.25       97.53     21.14 o 
  -3   6  11        5.32       -6.91     16.58 o 
  -2   6  11        0.00       13.29     14.31 o 
  -1   6  11        3.97       16.97     14.31 o 
   0   6  11      310.17      338.50     32.20 o 
   1   6  11      402.46      396.82     36.52 o 
   2   6  11        3.65       16.58     21.49 o 
   3   6  11       78.85       77.85     24.49 o 
   4   6  11       38.35       33.80     29.07 o 
   5   6  11       81.72       39.47     33.71 o 
   6   6  11      147.52      144.10     44.58 o 
  -6   7  11      154.58      140.39     33.45 o 
  -5   7  11       32.28       36.33     29.61 o 
  -4   7  11      172.45      170.43     29.41 o 
  -3   7  11      773.35      689.93     55.19 o 
  -2   7  11     1523.36     1331.15     72.34 o 
  -1   7  11     1741.66     1671.64     85.63 o 
   0   7  11        4.72       23.27     20.20 o 
   1   7  11      102.66      111.01     26.09 o 
   2   7  11      349.51      414.15     39.87 o 
   3   7  11      230.77      217.01     32.16 o 
   4   7  11       48.35       69.43     31.16 o 
   5   7  11        0.14       30.77     33.61 o 
  -6   8  11      347.36      304.85     58.64 o 
  -5   8  11      864.47      762.28     70.17 o 
  -4   8  11      760.59      774.32     59.72 o 
  -3   8  11       89.67      113.20     27.85 o 
  -2   8  11      188.79      188.32     26.78 o 
  -1   8  11      176.89      177.00     27.58 o 
   0   8  11      668.85      670.13     50.10 o 
   1   8  11     1871.82     1661.50     94.07 o 
   2   8  11     1365.04     1208.16     72.93 o 
   3   8  11        5.94      -36.59     24.39 o 
   4   8  11      393.72      345.31     45.75 o 
   5   8  11      405.22      427.86     51.23 o 
  -5   9  11      119.22      143.06     42.05 o 
  -4   9  11       12.31       18.20     25.21 o 
  -3   9  11      391.00      348.80     41.04 o 
  -2   9  11      107.55      149.65     27.07 o 
  -1   9  11      207.21      166.32     28.99 o 
   0   9  11      325.19      336.39     37.43 o 
   1   9  11      237.73      250.53     43.05 o 
   2   9  11      136.54       99.97     31.07 o 
   3   9  11      505.34      423.75     50.07 o 
   4   9  11      153.46      119.45     36.12 o 
  -4  10  11       75.41       69.22     29.09 o 
  -3  10  11       22.44       36.77     27.84 o 
  -2  10  11        3.75       30.12     26.99 o 
  -1  10  11        1.77       -0.96     22.83 o 
   0  10  11        1.68      -12.78     23.81 o 
   1  10  11       82.69       79.55     27.91 o 
   2  10  11      352.61      317.36     41.48 o 
   3  10  11        1.77       -1.50     31.59 o 
  -3  11  11      616.58      488.72     65.84 o 
  -2  11  11      895.75      786.96     85.02 o 
  -1  11  11      232.85      245.26     43.58 o 
   0  11  11       65.83       43.25     35.26 o 
   1  11  11       88.23       94.46     38.37 o 
   2  11  11      458.89      384.57     54.21 o 
  -8   0  12      349.78      325.66     72.59 o 
  -7   0  12      873.44      776.01    109.42 o 
  -6   0  12      330.83      353.44     57.11 o 
  -5   0  12      129.80      165.15     39.43 o 
  -4   0  12      699.45      682.41     73.97 o 
  -3   0  12     2178.29     2146.45    164.28 o 
  -2   0  12      521.62      423.63     37.28 o 
  -1   0  12     1177.97     1003.72     67.03 o 
   0   0  12      270.19      230.43     42.04 o 
   1   0  12      432.53      495.02     45.39 o 
   2   0  12     2501.79     2258.75    139.11 o 
   3   0  12     2573.97     2400.94    147.07 o 
   4   0  12       59.47       58.60     28.83 o 
   5   0  12        1.14      -20.44     27.89 o 
   6   0  12      161.34      178.50     45.66 o 
   7   0  12       18.16       13.84     63.26 o 
  -8   1  12       34.33       17.48     33.24 o 
  -7   1  12      119.31       49.70     32.38 o 
  -6   1  12      191.38      159.29     29.85 o 
  -5   1  12      204.68      256.92     33.25 o 
  -4   1  12     1365.06     1315.88     78.58 o 
  -3   1  12      801.74      709.79     52.26 o 
  -2   1  12       14.47       46.02     15.13 o 
  -1   1  12      757.06      828.01     41.83 o 
   0   1  12     2081.87     2013.49    110.44 o 
   1   1  12     1864.88     1642.71     81.90 o 
   2   1  12      449.45      481.62     32.49 o 
   3   1  12       72.79      100.31     20.16 o 
   4   1  12       58.91       10.38     18.72 o 
   5   1  12      332.88      331.23     41.31 o 
   6   1  12      178.15      184.93     32.58 o 
   7   1  12       17.26       53.66     29.23 o 
  -7   2  12       77.71      120.63     64.70 o 
  -6   2  12      148.86      135.01     31.33 o 
  -5   2  12      147.43      110.96     26.04 o 
  -4   2  12       80.11       73.65     22.72 o 
  -3   2  12        4.60       25.33     18.50 o 
  -2   2  12       41.92       80.38     17.08 o 
  -1   2  12        2.25       -1.76     11.31 o 
   0   2  12     1071.55     1054.46     57.46 o 
   1   2  12      493.70      534.56     33.94 o 
   2   2  12      451.95      572.95     40.76 o 
   3   2  12       44.86       56.95     17.28 o 
   4   2  12       47.62       66.40     23.56 o 
   5   2  12       14.52        1.85     23.00 o 
   6   2  12       26.39       56.97     28.67 o 
  -7   3  12       78.11       96.68     77.65 o 
  -6   3  12      508.98      571.37     49.77 o 
  -5   3  12     1375.83     1192.05     82.11 o 
  -4   3  12      893.62      818.55     60.58 o 
  -3   3  12      936.89      990.52     54.31 o 
  -2   3  12      156.03      179.45     22.09 o 
  -1   3  12     1983.99     1884.20     81.45 o 
   0   3  12     5797.88     5456.17    248.57 o 
   1   3  12     2727.93     2533.71    108.98 o 
   2   3  12       76.29       56.54     17.48 o 
   3   3  12        0.25      -13.74     16.59 o 
   4   3  12      461.01      578.47     61.82 o 
   5   3  12      678.70      648.10     51.81 o 
   6   3  12      591.51      605.00     54.38 o 
  -7   4  12      393.06      344.59     45.85 o 
  -6   4  12      533.17      480.74     45.14 o 
  -5   4  12        0.86       22.15     21.45 o 
  -4   4  12      491.11      464.44     41.83 o 
  -3   4  12      652.41      697.50     45.27 o 
  -2   4  12     1237.95     1265.20     89.73 o 
  -1   4  12      740.88      802.32     52.92 o 
   0   4  12      411.03      484.55     45.10 o 
   1   4  12      133.11      192.87     28.08 o 
   2   4  12      389.78      398.60     30.31 o 
   3   4  12      382.81      393.69     30.85 o 
   4   4  12      306.01      322.31     32.86 o 
   5   4  12       26.35      -22.03     22.51 o 
   6   4  12       30.75       45.07     28.65 o 
  -7   5  12       15.71       81.92     56.01 o 
  -6   5  12       56.88      164.06     58.15 o 
  -5   5  12      148.51      172.45     28.88 o 
  -4   5  12       28.67        7.41     20.61 o 
  -3   5  12      124.05      128.12     21.17 o 
  -2   5  12      401.17      424.16     34.24 o 
  -1   5  12        0.20       -7.09     13.88 o 
   0   5  12       85.26       57.67     17.90 o 
   1   5  12      151.51      176.09     20.81 o 
   2   5  12      113.91      143.03     21.89 o 
   3   5  12      102.56       68.57     16.46 o 
   4   5  12       58.85       52.67     22.59 o 
   5   5  12      148.50      116.97     30.41 o 
   6   5  12        2.76       -3.92     26.67 o 
  -6   6  12      108.03      139.81     29.78 o 
  -5   6  12      306.19      304.15     35.16 o 
  -4   6  12        8.91       32.63     21.20 o 
  -3   6  12      443.06      450.48     36.10 o 
  -2   6  12     1379.59     1244.70     76.84 o 
  -1   6  12      487.63      525.29     34.73 o 
   0   6  12        6.10      -12.08     19.11 o 
   1   6  12      312.69      396.49     37.41 o 
   2   6  12       59.72       54.06     24.19 o 
   3   6  12      444.99      540.79     45.51 o 
   4   6  12      487.50      522.72     52.05 o 
   5   6  12      157.41      132.93     38.82 o 
  -6   7  12      198.09      221.20     40.96 o 
  -5   7  12      262.97      305.46     44.86 o 
  -4   7  12      828.41      829.33     74.83 o 
  -3   7  12        8.56       20.34     23.74 o 
  -2   7  12      636.33      639.38     54.00 o 
  -1   7  12     1955.90     1856.31    109.23 o 
   0   7  12     1053.21     1050.80     65.26 o 
   1   7  12      204.44      240.26     32.18 o 
   2   7  12      726.73      731.79     53.23 o 
   3   7  12        0.11       -5.15     23.99 o 
   4   7  12      133.82      160.01     36.02 o 
   5   7  12      558.12      533.32     60.59 o 
  -5   8  12        0.03       83.17     62.48 o 
  -4   8  12       15.90       27.98     23.98 o 
  -3   8  12       98.77       60.05     26.24 o 
  -2   8  12      250.76      258.46     36.04 o 
  -1   8  12       85.72       82.86     24.01 o 
   0   8  12       33.00       48.82     22.74 o 
   1   8  12      416.61      473.20     50.53 o 
   2   8  12       48.17       61.05     27.37 o 
   3   8  12       28.51       21.12     30.39 o 
   4   8  12       29.67       -6.40     29.82 o 
  -5   9  12      603.76      472.19     56.62 o 
  -4   9  12      410.30      348.06     41.61 o 
  -3   9  12       12.60       25.33     26.18 o 
  -2   9  12       60.84       36.61     39.01 o 
  -1   9  12       22.01       39.56     23.21 o 
   0   9  12      300.07      260.71     34.47 o 
   1   9  12     1156.55     1044.09     79.91 o 
   2   9  12       82.42       92.77     31.18 o 
   3   9  12        0.29      -22.57     29.85 o 
   4   9  12      119.90      129.59     52.84 o 
  -4  10  12       59.55       86.77     31.15 o 
  -3  10  12      277.00      222.86     38.04 o 
  -2  10  12      830.16      624.59     57.30 o 
  -1  10  12      362.25      302.66     36.71 o 
   0  10  12       18.07       28.72     24.90 o 
   1  10  12       32.47       65.34     28.61 o 
   2  10  12      142.65      197.52     36.95 o 
   3  10  12      197.25      212.15     42.72 o 
  -2  11  12       75.91      123.63     46.91 o 
  -1  11  12      146.85      137.29     38.13 o 
   0  11  12       97.57       94.26     38.00 o 
   1  11  12       17.32        3.36     26.44 o 
  -7   1  13      720.48      605.71     66.78 o 
  -6   1  13      751.22      738.17     59.01 o 
  -5   1  13       19.12        9.16     21.07 o 
  -4   1  13      258.00      229.37     30.88 o 
  -3   1  13     1259.21     1169.19     71.21 o 
  -2   1  13      529.54      588.74     38.32 o 
  -1   1  13      116.44      114.51     16.43 o 
   0   1  13       57.38       71.71     16.87 o 
   1   1  13        2.33        9.54     16.47 o 
   2   1  13     1081.72      963.38     56.66 o 
   3   1  13      320.43      371.27     32.71 o 
   4   1  13       23.86       32.73     20.99 o 
   5   1  13        1.51        6.23     24.82 o 
   6   1  13        1.38       -0.99     31.26 o 
  -7   2  13      138.19      158.12     54.96 o 
  -6   2  13     1027.44      924.00     74.13 o 
  -5   2  13     1115.79     1105.22     69.60 o 
  -4   2  13     1113.62     1156.74     71.28 o 
  -3   2  13      165.60      133.82     25.79 o 
  -2   2  13      309.08      362.84     30.26 o 
  -1   2  13     2100.47     2052.98     98.71 o 
   0   2  13     3225.40     3141.05    147.50 o 
   1   2  13     1303.11     1225.98     60.32 o 
   2   2  13      528.31      561.46     37.15 o 
   3   2  13       35.98       51.10     19.11 o 
   4   2  13       75.52      135.25     26.12 o 
   5   2  13      834.67      856.40     61.90 o 
   6   2  13      506.80      452.75     51.91 o 
  -7   3  13       25.71       31.22     49.25 o 
  -6   3  13        0.07       25.13     24.01 o 
  -5   3  13        1.26       32.53     23.93 o 
  -4   3  13       26.53       33.19     22.29 o 
  -3   3  13      112.29      107.81     24.77 o 
  -2   3  13        4.39      -11.91     15.54 o 
  -1   3  13       69.89       69.71     15.86 o 
   0   3  13      182.50      183.54     22.36 o 
   1   3  13       61.99       65.98     18.24 o 
   2   3  13       13.61        6.35     16.69 o 
   3   3  13       20.27        2.15     18.67 o 
   4   3  13       75.97       83.43     23.54 o 
   5   3  13       17.09       44.83     25.76 o 
   6   3  13      135.85      186.59     36.63 o 
  -7   4  13      155.15      236.03     99.58 o 
  -6   4  13      646.54      589.22     61.44 o 
  -5   4  13      351.21      390.07     48.22 o 
  -4   4  13        5.96       29.74     21.61 o 
  -3   4  13       29.22       21.80     21.33 o 
  -2   4  13       57.78       49.98     19.90 o 
  -1   4  13     1720.00     1720.32     81.82 o 
   0   4  13     1640.47     1500.69     97.91 o 
   1   4  13     2296.89     2187.06    118.13 o 
   2   4  13      307.82      325.49     36.30 o 
   3   4  13       74.57       77.99     19.71 o 
   4   4  13      427.04      417.30     37.33 o 
   5   4  13       92.83       65.88     26.70 o 
   6   4  13      126.29      131.19     33.51 o 
  -7   5  13      626.30      545.13     58.95 o 
  -6   5  13      329.65      343.87     47.32 o 
  -5   5  13        0.25       18.74     22.17 o 
  -4   5  13       18.61       44.88     22.72 o 
  -3   5  13      773.77      767.88     49.28 o 
  -2   5  13      769.73      784.56     49.64 o 
  -1   5  13      851.87      891.01     48.38 o 
   0   5  13      270.20      322.68     28.29 o 
   1   5  13        6.99        6.49     15.39 o 
   2   5  13      864.51      871.86     50.03 o 
   3   5  13     1286.59     1215.95     71.71 o 
   4   5  13      756.15      746.86     52.00 o 
   5   5  13        7.63        5.87     24.47 o 
  -6   6  13        0.68       16.91     28.16 o 
  -5   6  13      303.13      335.36     37.95 o 
  -4   6  13      382.82      377.57     38.51 o 
  -3   6  13       10.78       -0.59     18.22 o 
  -2   6  13      601.31      607.77     42.78 o 
  -1   6  13      333.82      372.15     34.84 o 
   0   6  13       60.22       47.91     22.49 o 
   1   6  13       31.65        8.98     22.97 o 
   2   6  13        3.31       42.32     26.92 o 
   3   6  13       13.35       54.95     24.81 o 
   4   6  13       91.69      115.03     33.50 o 
   5   6  13      106.03       70.39     37.69 o 
  -6   7  13       25.95      111.07     52.75 o 
  -5   7  13       28.14       30.25     40.01 o 
  -4   7  13        1.89       18.93     29.12 o 
  -3   7  13      112.85      133.52     30.22 o 
  -2   7  13      463.11      513.46     48.80 o 
  -1   7  13      789.50      783.62     54.68 o 
   0   7  13       68.34       58.34     23.48 o 
   1   7  13        6.11      -12.95     23.15 o 
   2   7  13      637.88      685.60     54.54 o 
   3   7  13      308.37      303.56     41.74 o 
   4   7  13       80.21       75.35     33.14 o 
   5   7  13        1.72      -19.18     33.13 o 
  -5   8  13      766.36      681.44     67.48 o 
  -4   8  13      539.90      417.72     52.73 o 
  -3   8  13       11.48        4.47     24.70 o 
  -2   8  13      235.84      268.69     37.65 o 
  -1   8  13      569.40      627.23     56.34 o 
   0   8  13     1039.84     1047.63     66.48 o 
   1   8  13     1162.62     1256.57     86.28 o 
   2   8  13      235.43      191.02     33.70 o 
   3   8  13        9.65      -37.81     28.02 o 
   4   8  13      301.28      298.21     45.40 o 
  -4   9  13      139.59      147.33     36.82 o 
  -3   9  13      145.80      145.90     33.00 o 
  -2   9  13       48.28       48.62     28.93 o 
  -1   9  13      204.28      258.74     39.46 o 
   0   9  13        6.08      -10.17     23.25 o 
   1   9  13       39.02       68.15     32.48 o 
   2   9  13      146.60      145.36     34.43 o 
   3   9  13      383.02      416.95     51.67 o 
  -3  10  13       16.78      -13.04     27.66 o 
  -2  10  13       22.55       14.66     28.63 o 
  -1  10  13       23.46       15.13     28.99 o 
   0  10  13      123.61      107.26     30.08 o 
   1  10  13      299.60      305.62     39.96 o 
   2  10  13       66.99       40.09     32.45 o 
  -7   0  14      699.22      701.00     83.68 o 
  -6   0  14       33.52       36.82     38.04 o 
  -5   0  14      346.53      334.28     55.15 o 
  -4   0  14      706.37      728.65     81.97 o 
  -3   0  14      470.91      518.04     63.68 o 
  -2   0  14      545.97      474.86     59.34 o 
  -1   0  14      538.06      593.23     72.21 o 
   0   0  14       14.95      -23.74     17.77 o 
   1   0  14      419.26      524.90     49.19 o 
   2   0  14     2729.09     2642.17    163.22 o 
   3   0  14     2804.55     2742.23    170.06 o 
   4   0  14       38.17        3.19     36.74 o 
   5   0  14       12.50       22.35     32.31 o 
   6   0  14       49.25       62.56     39.02 o 
  -7   1  14      138.13      112.67     55.57 o 
  -6   1  14       92.76      139.56     31.31 o 
  -5   1  14      118.77      118.00     28.81 o 
  -4   1  14      217.63      216.53     31.37 o 
  -3   1  14        6.79        5.73     20.40 o 
  -2   1  14        0.61        9.15     19.14 o 
  -1   1  14      449.12      522.76     32.49 o 
   0   1  14     1087.70     1016.79     50.67 o 
   1   1  14      774.75      742.87     43.12 o 
   2   1  14      598.74      706.57     48.56 o 
   3   1  14       14.92        5.53     19.40 o 
   4   1  14      306.42      242.83     34.85 o 
   5   1  14      326.51      271.73     34.89 o 
   6   1  14       17.34        4.62     25.61 o 
  -7   2  14      134.39      185.38     59.89 o 
  -6   2  14      250.58      257.06     39.62 o 
  -5   2  14        1.56        9.75     23.92 o 
  -4   2  14      757.67      742.86     57.22 o 
  -3   2  14      158.15      155.71     28.33 o 
  -2   2  14       85.27       89.70     23.55 o 
  -1   2  14       60.81       86.91     19.66 o 
   0   2  14      206.03      250.84     26.54 o 
   1   2  14      483.31      529.78     36.14 o 
   2   2  14      238.37      239.82     25.84 o 
   3   2  14      115.63      142.39     22.81 o 
   4   2  14       66.00       58.79     23.34 o 
   5   2  14        7.83       18.34     27.19 o 
   6   2  14       14.66       14.94     30.83 o 
  -7   3  14       76.10      102.45     40.85 o 
  -6   3  14      353.34      382.29     42.29 o 
  -5   3  14     1085.76     1007.59     73.61 o 
  -4   3  14       26.92       32.61     22.58 o 
  -3   3  14        0.66       16.18     20.79 o 
  -2   3  14       45.03       26.76     18.04 o 
  -1   3  14      227.77      228.01     22.31 o 
   0   3  14     2572.06     2610.63    111.58 o 
   1   3  14     1639.99     1434.94     78.53 o 
   2   3  14      107.96      123.88     22.13 o 
   3   3  14      120.24      121.37     23.91 o 
   4   3  14      482.15      459.79     40.44 o 
   5   3  14      542.44      632.59     53.89 o 
   6   3  14      362.11      334.01     43.47 o 
  -7   4  14       83.78       87.42     57.12 o 
  -6   4  14        9.05       79.73     27.33 o 
  -5   4  14      127.46      131.30     28.71 o 
  -4   4  14       72.48       77.68     24.17 o 
  -3   4  14        7.80       -2.54     21.93 o 
  -2   4  14      248.53      296.08     31.78 o 
  -1   4  14      735.03      819.63     47.80 o 
   0   4  14      255.25      303.67     29.41 o 
   1   4  14      766.88      842.07     60.97 o 
   2   4  14     1099.37     1136.07     63.84 o 
   3   4  14      629.88      690.74     48.54 o 
   4   4  14      109.96      139.25     27.01 o 
   5   4  14        2.40      -34.68     23.12 o 
  -6   5  14        1.32       53.34     36.35 o 
  -5   5  14        2.70       33.89     24.06 o 
  -4   5  14        4.97        2.91     22.23 o 
  -3   5  14       47.93       46.90     23.19 o 
  -2   5  14        1.79        1.43     17.93 o 
  -1   5  14        1.92       -4.05     17.41 o 
   0   5  14        1.48       -7.65     11.98 o 
   1   5  14      197.91      215.83     24.42 o 
   2   5  14        2.58       12.61     17.69 o 
   3   5  14      151.83      177.26     25.93 o 
   4   5  14      199.25      213.38     31.11 o 
   5   5  14      172.21       87.40     38.19 o 
  -6   6  14       14.21       66.65     33.29 o 
  -5   6  14       75.62       97.37     27.84 o 
  -4   6  14      199.81      224.03     32.83 o 
  -3   6  14      961.44      883.91     63.45 o 
  -2   6  14     1644.52     1510.18    114.83 o 
  -1   6  14      377.73      415.33     44.39 o 
   0   6  14       17.91       17.49     20.89 o 
   1   6  14      209.62      197.89     34.80 o 
   2   6  14      583.03      735.75     54.32 o 
   3   6  14     1247.36     1185.71     80.54 o 
   4   6  14      300.18      342.78     45.45 o 
   5   6  14       43.82       47.97     36.43 o 
  -5   7  14      249.37      246.29     43.09 o 
  -4   7  14      736.96      651.79     84.58 o 
  -3   7  14      124.39      132.75     36.03 o 
  -2   7  14      358.20      398.99     44.29 o 
  -1   7  14      814.11      853.28     67.65 o 
   0   7  14      398.86      487.94     42.96 o 
   1   7  14      275.79      223.95     38.23 o 
   2   7  14      453.47      454.22     44.18 o 
   3   7  14       24.94       22.04     29.96 o 
   4   7  14       36.55       39.72     31.84 o 
  -5   8  14        8.32       61.78     59.50 o 
  -4   8  14        1.11       41.90     47.89 o 
  -3   8  14        0.01       27.00     26.83 o 
  -2   8  14       59.55       58.71     28.79 o 
  -1   8  14        0.03       25.01     27.08 o 
   0   8  14       91.15       88.62     27.07 o 
   1   8  14      128.36      142.81     36.20 o 
   2   8  14       32.64       -3.97     26.73 o 
   3   8  14        0.45      -25.76     29.77 o 
  -4   9  14      157.48      156.95     38.62 o 
  -3   9  14        6.79        8.41     27.39 o 
  -2   9  14       32.75       40.12     28.88 o 
  -1   9  14      212.06      218.68     42.28 o 
   0   9  14      585.83      600.92     51.39 o 
   1   9  14      149.89      165.27     32.77 o 
   2   9  14        1.36       -1.26     28.48 o 
  -2  10  14      344.13      276.12     41.92 o 
  -1  10  14       29.63       52.37     31.95 o 
   0  10  14        1.86      -12.88     25.78 o 
   1  10  14      120.75      136.89     33.13 o 
  -7   1  15      511.45      498.13     56.06 o 
  -6   1  15       69.77       77.10     29.93 o 
  -5   1  15       84.21       53.02     27.11 o 
  -4   1  15      240.47      213.84     33.19 o 
  -3   1  15      313.42      249.43     33.92 o 
  -2   1  15      325.98      322.78     36.33 o 
  -1   1  15      137.36      162.72     23.58 o 
   0   1  15       22.99       18.19     14.51 o 
   1   1  15      937.66      985.74     52.80 o 
   2   1  15     1665.56     1693.79     80.01 o 
   3   1  15      237.18      249.19     26.39 o 
   4   1  15        5.95       16.99     21.79 o 
   5   1  15       32.34       49.70     24.95 o 
  -7   2  15      106.28      179.07     61.46 o 
  -6   2  15      738.55      750.07     71.27 o 
  -5   2  15     1546.43     1405.48     84.68 o 
  -4   2  15     2338.94     2283.93    123.49 o 
  -3   2  15      378.36      319.25     36.49 o 
  -2   2  15      159.26      144.42     27.71 o 
  -1   2  15      755.37      740.49     48.24 o 
   0   2  15      977.83     1041.30     59.07 o 
   1   2  15     1012.97     1196.47     96.98 o 
   2   2  15      455.74      556.01     39.24 o 
   3   2  15        1.16       -6.87     18.18 o 
   4   2  15      265.79      309.97     40.24 o 
   5   2  15      377.52      351.71     45.83 o 
  -6   3  15       14.70       73.72     42.57 o 
  -5   3  15       24.37       57.20     28.56 o 
  -4   3  15        8.99        7.76     22.48 o 
  -3   3  15      166.94      175.02     30.00 o 
  -2   3  15      250.36      230.54     32.81 o 
  -1   3  15       77.06       66.22     20.66 o 
   0   3  15      109.00      123.70     19.87 o 
   1   3  15        1.63        8.30     21.39 o 
   2   3  15        0.77       -1.22     18.25 o 
   3   3  15        2.40       -3.01     20.00 o 
   4   3  15       12.76       -1.95     21.65 o 
   5   3  15       15.21       16.71     26.29 o 
  -6   4  15      415.05      377.45     42.33 o 
  -5   4  15      339.50      323.65     58.57 o 
  -4   4  15      315.72      346.63     42.56 o 
  -3   4  15        0.81        9.32     22.60 o 
  -2   4  15       11.01       29.54     23.62 o 
  -1   4  15       42.40       49.10     23.70 o 
   0   4  15      122.92      155.50     22.85 o 
   1   4  15     1079.04     1000.61     57.71 o 
   2   4  15        0.27      -15.04     19.72 o 
   3   4  15       30.89       66.08     21.40 o 
   4   4  15       95.01      108.84     27.01 o 
   5   4  15       94.20       86.90     29.91 o 
  -6   5  15       95.10       72.00     33.57 o 
  -5   5  15       33.14       42.13     26.18 o 
  -4   5  15      261.49      282.54     36.61 o 
  -3   5  15      832.93      808.08     60.04 o 
  -2   5  15      641.11      707.44     54.69 o 
  -1   5  15      252.57      265.61     30.16 o 
   0   5  15      146.26      147.53     21.63 o 
   1   5  15      951.47     1080.98     57.17 o 
   2   5  15      646.10      703.90     60.66 o 
   3   5  15      633.04      722.04     52.84 o 
   4   5  15      202.09      234.51     39.77 o 
   5   5  15        0.39       17.54     34.92 o 
  -5   6  15      153.20      152.16     30.90 o 
  -4   6  15      142.21      165.68     38.66 o 
  -3   6  15       81.78      102.66     39.44 o 
  -2   6  15       90.48      106.30     29.93 o 
  -1   6  15      568.60      608.49     54.62 o 
   0   6  15      424.79      497.14     49.27 o 
   1   6  15        9.32      -11.16     27.66 o 
   2   6  15       40.95       74.14     27.13 o 
   3   6  15        0.24       34.40     29.53 o 
   4   6  15        7.13       52.36     31.84 o 
  -5   7  15        7.01       60.48     32.08 o 
  -4   7  15        9.88        4.46     47.17 o 
  -3   7  15      214.18      230.31     43.40 o 
  -2   7  15       85.73      130.00     32.14 o 
  -1   7  15       25.52       29.71     27.38 o 
   0   7  15       87.45       95.04     26.58 o 
   1   7  15       55.83       47.92     30.94 o 
   2   7  15      371.89      427.58     43.68 o 
   3   7  15      113.43      109.53     40.93 o 
   4   7  15       44.73       37.40     32.97 o 
  -4   8  15      252.65      260.35     55.95 o 
  -3   8  15       33.20       37.84     32.78 o 
  -2   8  15        6.89       21.81     27.93 o 
  -1   8  15      775.16      792.71     66.53 o 
   0   8  15      955.54      961.80     75.03 o 
   1   8  15      454.45      539.47     56.97 o 
   2   8  15        0.39       13.82     27.69 o 
   3   8  15       74.74       58.76     34.56 o 
  -3   9  15       85.12       77.60     36.51 o 
  -2   9  15      102.37       62.52     31.80 o 
  -1   9  15      137.12      141.40     35.55 o 
   0   9  15        1.36       33.19     30.43 o 
   1   9  15      142.43      154.98     35.25 o 
   2   9  15      280.50      346.42     43.85 o 
  -6   0  16        2.02      -15.41     37.73 o 
  -5   0  16      140.79      120.87     44.35 o 
  -4   0  16      361.17      352.99     58.58 o 
  -3   0  16      546.79      613.33     74.40 o 
  -2   0  16      275.47      327.05     56.57 o 
  -1   0  16      183.67      159.46     41.25 o 
   0   0  16      148.33      172.53     30.82 o 
   1   0  16     1064.36     1161.73     85.32 o 
   2   0  16     1461.25     1593.19    139.26 o 
   3   0  16      235.66      282.18     42.17 o 
   4   0  16        6.85       19.03     32.17 o 
   5   0  16        1.34      -18.21     32.30 o 
  -6   1  16       74.91       62.28     29.25 o 
  -5   1  16      297.29      253.66     38.14 o 
  -4   1  16      336.76      296.53     38.40 o 
  -3   1  16       46.43       24.34     24.12 o 
  -2   1  16      317.23      304.03     36.33 o 
  -1   1  16      628.54      685.24     53.11 o 
   0   1  16      142.49      147.34     20.45 o 
   1   1  16      221.98      210.25     28.00 o 
   2   1  16      214.57      234.03     26.56 o 
   3   1  16       69.92       86.40     24.19 o 
   4   1  16      136.20      144.38     28.32 o 
   5   1  16      121.60      155.82     30.85 o 
  -6   2  16       83.49       99.43     33.83 o 
  -5   2  16      118.92      125.28     30.30 o 
  -4   2  16      138.62      152.83     31.48 o 
  -3   2  16        2.82       -2.61     22.56 o 
  -2   2  16      390.03      480.37     43.42 o 
  -1   2  16      584.47      648.94     52.76 o 
   0   2  16        2.86       27.52     15.29 o 
   1   2  16      347.55      403.91     42.45 o 
   2   2  16      116.88      163.75     27.08 o 
   3   2  16       73.98       77.36     24.06 o 
   4   2  16       12.27       16.40     26.37 o 
   5   2  16        2.35      -21.64     27.58 o 
  -6   3  16      569.95      629.99    105.14 o 
  -5   3  16     1006.94      955.06    129.12 o 
  -4   3  16       78.75       70.76     27.39 o 
  -3   3  16        1.33       -6.23     22.07 o 
  -2   3  16      991.98     1037.16     68.95 o 
  -1   3  16      988.60     1027.53     61.40 o 
   0   3  16     1011.65     1043.41     55.21 o 
   1   3  16      263.48      300.46     28.73 o 
   2   3  16      138.71      157.79     25.30 o 
   3   3  16       17.39       30.00     22.28 o 
   4   3  16      371.86      323.86     39.80 o 
   5   3  16      446.48      504.58     50.12 o 
  -6   4  16        1.81        8.30     52.84 o 
  -5   4  16      272.96      262.58     37.03 o 
  -4   4  16      173.43      185.65     34.92 o 
  -3   4  16      167.08      185.34     34.52 o 
  -2   4  16      152.90      141.80     31.03 o 
  -1   4  16        3.12      -17.84     19.56 o 
   0   4  16      213.75      248.18     26.95 o 
   1   4  16      412.21      477.28     44.68 o 
   2   4  16      114.14      153.56     27.03 o 
   3   4  16      228.11      259.65     34.63 o 
   4   4  16      184.59      185.57     30.71 o 
  -5   5  16       37.94       43.21     26.41 o 
  -4   5  16       10.96       43.18     26.38 o 
  -3   5  16       63.09       41.17     24.95 o 
  -2   5  16      178.87      187.02     30.99 o 
  -1   5  16       23.25       31.70     20.67 o 
   0   5  16        0.50      -26.87     17.91 o 
   1   5  16       68.54       76.62     29.37 o 
   2   5  16      396.76      414.77     40.98 o 
   3   5  16       35.86       74.61     30.75 o 
   4   5  16      119.25      118.29     36.50 o 
  -5   6  16        9.33       43.48     33.12 o 
  -4   6  16      759.97      809.24     78.07 o 
  -3   6  16      890.15      896.48     81.54 o 
  -2   6  16      400.56      466.95     56.83 o 
  -1   6  16       23.23       16.93     26.75 o 
   0   6  16       34.52       52.07     29.01 o 
   1   6  16        2.96       -3.79     28.16 o 
   2   6  16      457.63      472.69     45.15 o 
   3   6  16      824.82      809.03     67.26 o 
   4   6  16      294.01      315.96     45.82 o 
  -4   7  16      459.94      472.28     58.24 o 
  -3   7  16       37.60       33.64     32.53 o 
  -2   7  16      131.57       91.87     35.90 o 
  -1   7  16      269.74      374.08     45.15 o 
   0   7  16      240.19      315.78     43.18 o 
   1   7  16       46.34       76.86     33.75 o 
   2   7  16        0.74       25.05     27.68 o 
   3   7  16       57.17       95.71     39.30 o 
  -3   8  16        1.54        5.54     32.38 o 
  -2   8  16       10.61       54.65     35.43 o 
  -1   8  16        1.21       23.76     28.37 o 
   0   8  16       29.02       80.43     31.67 o 
   1   8  16       16.28       17.00     26.34 o 
   2   8  16       54.07       34.40     28.91 o 
  -2   9  16       15.66       23.89     34.26 o 
  -1   9  16      371.77      401.30     49.26 o 
   0   9  16      767.58      799.53     69.11 o 
  -6   1  17        5.45       11.99     28.18 o 
  -5   1  17       28.71       24.36     27.44 o 
  -4   1  17      663.46      721.34     59.21 o 
  -3   1  17      517.71      541.55     50.61 o 
  -2   1  17      201.31      214.78     33.41 o 
  -1   1  17      139.01      169.42     30.54 o 
   0   1  17        2.44        0.96     17.35 o 
   1   1  17      681.65      814.60     61.11 o 
   2   1  17      756.94      817.62     50.64 o 
   3   1  17      327.85      311.13     31.48 o 
   4   1  17      137.01      147.94     29.34 o 
   5   1  17        3.10      -11.40     24.99 o 
  -6   2  17      418.40      482.12     54.67 o 
  -5   2  17      748.27      693.45     58.89 o 
  -4   2  17      277.38      258.62     37.43 o 
  -3   2  17       45.46       68.13     27.80 o 
  -2   2  17      255.64      286.76     35.71 o 
  -1   2  17      136.79      153.07     29.06 o 
   0   2  17      119.96      145.40     24.95 o 
   1   2  17      258.64      281.01     29.76 o 
   2   2  17      128.54      100.32     35.05 o 
   3   2  17       60.09       64.94     30.99 o 
   4   2  17      659.57      685.18     59.05 o 
  -6   3  17       48.66       22.70     31.05 o 
  -5   3  17       27.35       -6.87     28.33 o 
  -4   3  17       46.93       41.62     28.32 o 
  -3   3  17        6.26       -2.08     23.65 o 
  -2   3  17        0.33       -6.08     22.63 o 
  -1   3  17        6.78       11.13     21.58 o 
   0   3  17       31.72       52.25     20.67 o 
   1   3  17       39.48       26.25     20.74 o 
   2   3  17       19.10       13.40     20.82 o 
   3   3  17       38.09       34.10     25.86 o 
   4   3  17       37.81        7.18     28.07 o 
  -5   4  17       86.66      121.80     31.84 o 
  -4   4  17      196.19      155.92     34.57 o 
  -3   4  17       14.61       16.49     26.37 o 
  -2   4  17      146.35      164.72     32.77 o 
  -1   4  17      102.84      119.85     30.01 o 
   0   4  17        5.52       12.47     21.28 o 
   1   4  17        5.21       13.14     21.49 o 
   2   4  17      142.91      188.26     34.21 o 
   3   4  17       82.93      101.31     27.05 o 
   4   4  17      289.19      292.26     39.81 o 
  -5   5  17      213.62      214.24     35.78 o 
  -4   5  17      464.34      531.35     65.24 o 
  -3   5  17      654.83      751.75     79.80 o 
  -2   5  17      521.64      586.30     52.01 o 
  -1   5  17       50.92       48.27     23.95 o 
   0   5  17        9.97       40.81     28.23 o 
   1   5  17      303.72      347.60     43.13 o 
   2   5  17      669.14      761.27     55.27 o 
   3   5  17      985.34     1145.08    136.34 o 
  -4   6  17        2.38       48.43     34.92 o 
  -3   6  17        0.35       45.23     33.75 o 
  -2   6  17        7.34       23.10     31.57 o 
  -1   6  17       11.33       13.98     27.82 o 
   0   6  17      131.81      203.86     37.39 o 
   1   6  17      193.92      219.14     39.66 o 
   2   6  17      107.04      171.90     32.54 o 
   3   6  17        1.61        3.45     38.27 o 
  -4   7  17      214.72      270.24     47.02 o 
  -3   7  17      164.65      185.99     42.87 o 
  -2   7  17       10.90       45.94     34.82 o 
  -1   7  17        0.77        9.68     27.87 o 
   0   7  17       14.51       23.53     32.30 o 
   1   7  17      251.70      320.55     43.73 o 
   2   7  17      171.33      195.36     37.57 o 
  -2   8  17       15.63       70.54     36.70 o 
  -1   8  17      473.17      504.10     53.80 o 
   0   8  17      393.34      415.97     49.97 o 
   1   8  17       67.79       98.83     33.93 o 
  -5   0  18       92.79       92.64     45.08 o 
  -4   0  18      425.10      464.05     99.76 o 
  -3   0  18      802.70      864.11    148.28 o 
  -2   0  18      349.20      370.55     58.00 o 
  -1   0  18       33.39       23.86     33.35 o 
   0   0  18      247.57      218.74     47.01 o 
   1   0  18      592.00      663.55     79.48 o 
   2   0  18      764.42      799.94     71.52 o 
   3   0  18      167.17      128.11     53.21 o 
   4   0  18        2.30        1.43     34.25 o 
  -5   1  18      163.74      131.45     34.33 o 
  -4   1  18      156.23      170.76     35.30 o 
  -3   1  18        0.15      -12.90     24.45 o 
  -2   1  18       71.61       95.92     28.16 o 
  -1   1  18      470.04      510.36     46.96 o 
   0   1  18       66.74       57.59     24.22 o 
   1   1  18       80.85       93.02     24.74 o 
   2   1  18        2.03       23.27     20.08 o 
   3   1  18      178.08      208.12     28.42 o 
   4   1  18       78.56       97.15     28.09 o 
  -5   2  18      169.10      145.35     33.55 o 
  -4   2  18       90.95       70.39     29.53 o 
  -3   2  18      123.52      151.14     32.82 o 
  -2   2  18       29.45       44.86     26.02 o 
  -1   2  18        2.81        1.21     22.30 o 
   0   2  18        1.48       -2.27     21.32 o 
   1   2  18       35.32       40.55     20.60 o 
   2   2  18      169.05      193.88     27.06 o 
   3   2  18       82.26       83.84     26.97 o 
   4   2  18       18.49       36.69     25.63 o 
  -5   3  18      448.19      371.14     48.27 o 
  -4   3  18       95.16       70.68     29.99 o 
  -3   3  18       18.00        1.64     24.46 o 
  -2   3  18      271.97      317.57     39.87 o 
  -1   3  18      462.34      433.33     44.70 o 
   0   3  18      503.68      584.18     44.90 o 
   1   3  18       52.27       83.78     27.31 o 
   2   3  18        0.84       -7.51     27.57 o 
   3   3  18       61.87       70.80     48.01 o 
   4   3  18      174.74      194.27     38.83 o 
  -5   4  18       79.22      101.22     41.83 o 
  -4   4  18       33.27       36.02     29.53 o 
  -3   4  18      367.68      488.09     58.17 o 
  -2   4  18      559.78      616.29     59.13 o 
  -1   4  18       72.87       89.57     29.02 o 
   0   4  18      235.35      247.52     32.46 o 
   1   4  18      773.13      846.23     69.80 o 
   2   4  18      243.97      269.99     70.68 o 
   3   4  18       32.14       24.78     28.38 o 
  -4   5  18       24.73       23.18     47.82 o 
  -3   5  18        6.37       48.28     37.59 o 
  -2   5  18       71.59       98.76     34.26 o 
  -1   5  18       11.13       41.28     37.75 o 
   0   5  18       34.87       37.28     29.10 o 
   1   5  18       14.46       33.28     38.54 o 
   2   5  18      165.80      196.34     41.24 o 
   3   5  18        5.50       48.34     34.00 o 
  -4   6  18      532.65      554.43     64.45 o 
  -3   6  18      753.14      814.24     80.07 o 
  -2   6  18      185.52      228.89     46.80 o 
  -1   6  18        0.14        9.90     33.18 o 
   0   6  18       73.29      103.20     32.67 o 
   1   6  18      103.73      143.76     34.29 o 
   2   6  18      962.25     1158.30     76.14 o 
  -3   7  18       14.74       78.15     38.08 o 
  -2   7  18       28.75       90.36     38.50 o 
  -1   7  18       29.34       61.57     36.42 o 
   0   7  18      151.84      175.01     37.66 o 
   1   7  18      135.86      134.79     35.82 o 
  -5   1  19      114.96      147.71     36.30 o 
  -4   1  19      305.87      346.27     44.42 o 
  -3   1  19      232.53      272.11     39.26 o 
  -2   1  19      157.26      192.44     34.46 o 
  -1   1  19        1.46        0.06     22.24 o 
   0   1  19       65.34      109.86     29.37 o 
   1   1  19      152.13      173.15     26.66 o 
   2   1  19      101.25       99.29     23.93 o 
   3   1  19      150.48      153.91     41.65 o 
  -5   2  19      223.79      223.31     39.62 o 
  -4   2  19        0.59      -14.76     26.36 o 
  -3   2  19      228.75      225.79     37.38 o 
  -2   2  19      633.40      668.80     70.26 o 
  -1   2  19      552.51      611.70     53.04 o 
   0   2  19      353.43      360.32     41.17 o 
   1   2  19       62.01       71.64     23.33 o 
   2   2  19       15.26        9.25     23.34 o 
   3   2  19      190.56      294.50     51.47 o 
  -4   3  19       29.66       19.33     28.77 o 
  -3   3  19       39.99       16.54     27.41 o 
  -2   3  19        9.25       18.59     24.74 o 
  -1   3  19        0.22        5.44     24.04 o 
   0   3  19       43.32       72.99     39.45 o 
   1   3  19        0.81        5.15     21.07 o 
   2   3  19        4.11       42.11     31.28 o 
   3   3  19        2.45        8.20     29.36 o 
  -4   4  19       46.23       73.90     33.83 o 
  -3   4  19       91.15      101.89     32.72 o 
  -2   4  19      153.58      175.10     37.51 o 
  -1   4  19      341.81      385.57     47.08 o 
   0   4  19      252.97      344.50     43.46 o 
   1   4  19        7.54       13.37     21.52 o 
   2   4  19       54.69       44.05     24.31 o 
  -3   5  19      695.91      893.13    142.31 o 
  -2   5  19      339.95      511.77     64.33 o 
  -1   5  19        2.13       15.60     33.24 o 
   0   5  19      134.75      210.27     44.86 o 
   1   5  19      413.74      516.25     52.56 o 
   2   5  19      138.36      204.85     34.72 o 
  -3   6  19       13.80       47.25     66.73 o 
  -2   6  19        1.42       87.54     37.79 o 
  -1   6  19        1.70       61.35     36.02 o 
   0   6  19       24.54       95.75     39.82 o 
   1   6  19        6.28       32.25     33.43 o 
  -4   0  20      176.40      222.74     57.00 o 
  -3   0  20      601.68      778.21     91.92 o 
  -2   0  20      330.39      421.38     95.98 o 
  -1   0  20        4.10       17.67     35.18 o 
   0   0  20       83.42      169.12     46.99 o 
   1   0  20       33.26       52.58     42.29 o 
   2   0  20      105.28      126.43     47.85 o 
   3   0  20       81.29       35.48     36.80 o 
  -4   1  20       72.60       77.84     32.86 o 
  -3   1  20       90.10       83.04     31.73 o 
  -2   1  20      142.22      151.18     33.53 o 
  -1   1  20       52.09       61.88     26.84 o 
   0   1  20        6.89       26.48     25.58 o 
   1   1  20       70.52       84.75     26.53 o 
   2   1  20       21.79       64.72     29.94 o 
  -4   2  20        3.61        1.72     29.44 o 
  -3   2  20       97.38       38.27     34.29 o 
  -2   2  20       94.27       77.81     31.42 o 
  -1   2  20        0.33       30.95     25.34 o 
   0   2  20      102.66      161.29     32.31 o 
   1   2  20       49.85       23.85     23.71 o 
   2   2  20        6.96       24.30     27.86 o 
  -4   3  20       20.80       18.20     29.25 o 
  -3   3  20       20.94       30.10     29.81 o 
  -2   3  20      233.16      293.67     40.40 o 
  -1   3  20      250.17      350.47     42.19 o 
   0   3  20       86.79      126.27     31.16 o 
   1   3  20        5.37        1.82     23.43 o 
   2   3  20       73.24       83.53     25.60 o 
  -3   4  20      289.84      321.82     46.95 o 
  -2   4  20      132.87      176.51     36.67 o 
  -1   4  20        2.68       13.43     26.60 o 
   0   4  20       32.68       67.89     29.04 o 
   1   4  20       47.53       62.59     28.07 o 
  -2   5  20        4.11       80.50     38.16 o 
  -1   5  20        0.53       79.41     50.84 o 
   0   5  20        1.42       67.89     35.82 o 
   1   5  20        7.58       88.44     34.14 o 
  -3   1  21      215.59      210.72     39.50 o 
  -2   1  21      128.19      166.70     35.97 o 
  -1   1  21       12.23       30.03     26.95 o 
   0   1  21      281.26      317.08     40.60 o 
   1   1  21      159.66      192.89     33.61 o 
  -3   2  21      137.82      185.82     37.75 o 
  -2   2  21      260.95      288.06     47.40 o 
  -1   2  21      319.78      346.06     42.62 o 
   0   2  21      456.92      531.14     51.49 o 
   1   2  21       99.32       85.03     27.80 o 
  -2   3  21        0.17      -17.14     26.29 o 
  -1   3  21       40.13       34.07     27.55 o 
   0   3  21        7.39       11.76     25.11 o 
   1   3  21       29.82       54.21     27.04 o 
  -1   4  21      213.49      271.50     48.15 o 
  -1   0  22       95.42      148.39     49.02 o 
  -1   1  22       92.22      130.78     33.09 o 
                                                 
